# Supplementary material for: Oxide nanolitisation-induced melt iron extraction causes viscosity jumps and enhanced explosivity in silicic magma
Source: Nat Commun. 2024 Jan 19;15:604. doi: 10.1038/s41467-024-44850-x (PMC10799068; doi:10.1038/s41467-024-44850-x)
Supplement: Supplementary file 3 — Source Data [file 41467_2024_44850_MOESM3_ESM.xlsx]

## Sheet: Figure 1A-B - Magnetics
0.5	mass in kg	3.872e-05			0.2	mass in kg	3.841e-05			0.4	mass in kg	3.797e-05			0.3	mass in kg	3.785e-05			0.1	mass in kg	3.812e-05			rq	mass in kg	3.596e-05
Field (T)	Moment (Am2)	Adjusted field (T)	Adjusted moment (Am2)		Field (T)	Moment (Am2)	Adjusted field (T)	Adjusted moment (Am2)		Field (T)	Moment (Am2)	Adjusted field (T)	Adjusted moment (Am2)		Field (T)	Moment (Am2)	Adjusted field (T)	Adjusted moment (Am2)		Field (T)	Moment (Am2)	Adjusted field (T)	Adjusted moment (Am2)		Field (T)	Moment (Am2)	Adjusted field (T)	Adjusted moment (Am2)
1.00981	2.73817e-06	1.00981	2.9886e-07		1.00982	4.60405e-06	1.00982	1.32568e-06		1.00982	2.83187e-06	1.00982	2.86599e-07		1.00982	3.77803e-06	1.00982	9.12446e-07		1.00981	8.26074e-06	1.00981	4.41242e-06		1.00981	2.21649e-06	1.00981	-1.90493e-09
0.959306	2.61504e-06	0.959306	2.97732e-07		0.95934	4.44345e-06	0.95934	1.32896e-06		0.959315	2.70157e-06	0.959315	2.83585e-07		0.959341	3.6348e-06	0.959341	9.12464e-07		0.959403	8.07761e-06	0.959403	4.42138e-06		0.959319	2.10301e-06	0.959319	-4.46303e-09
0.90855	2.4915e-06	0.90855	2.96798e-07		0.908419	4.28343e-06	0.908419	1.33427e-06		0.908485	2.57611e-06	0.908485	2.86244e-07		0.908489	3.49534e-06	0.908489	9.1731e-07		0.908574	7.89896e-06	0.908574	4.43644e-06		0.908537	1.98909e-06	0.908537	-6.82504e-09
0.857994	2.37301e-06	0.857994	3.00435e-07		0.858005	4.12101e-06	0.858005	1.33551e-06		0.858003	2.45071e-06	0.858003	2.88081e-07		0.85802	3.35372e-06	0.85802	9.18905e-07		0.85807	7.70881e-06	0.85807	4.43876e-06		0.857966	1.88265e-06	0.857966	-2.16399e-09
0.807474	2.24966e-06	0.807474	2.99126e-07		0.80736	3.96087e-06	0.80736	1.3398e-06		0.807402	2.32134e-06	0.807402	2.86256e-07		0.807452	3.20969e-06	0.807452	9.18377e-07		0.807394	7.51722e-06	0.807394	4.4403e-06		0.807478	1.77085e-06	0.807478	-3.05796e-09
0.756941	2.12545e-06	0.756941	2.9698e-07		0.756961	3.78828e-06	0.756961	1.33082e-06		0.757104	2.19611e-06	0.757104	2.8781e-07		0.756957	3.0605e-06	0.756957	9.12475e-07		0.75702	7.30936e-06	0.75702	4.4244e-06		0.756951	1.66044e-06	0.756951	-2.46187e-09
0.706479	2.00333e-06	0.706479	2.96755e-07		0.706398	3.61701e-06	0.706398	1.32371e-06		0.706394	2.06417e-06	0.706394	2.83685e-07		0.706473	2.9195e-06	0.706473	9.1473e-07		0.70636	7.10081e-06	0.70636	4.40892e-06		0.706452	1.54941e-06	0.706452	-2.55761e-09
0.655955	1.88202e-06	0.655955	2.97496e-07		0.655944	3.43895e-06	0.655944	1.30944e-06		0.655999	1.93613e-06	0.655999	2.82663e-07		0.655911	2.76283e-06	0.655911	9.0154e-07		0.656017	6.87604e-06	0.656017	4.376e-06		0.65594	1.43615e-06	0.65594	-4.84592e-09
0.605488	1.75743e-06	0.605488	2.94809e-07		0.60546	3.25684e-06	0.60546	1.29122e-06		0.605396	1.80561e-06	0.605396	2.79695e-07		0.605517	2.61025e-06	0.605517	8.91965e-07		0.605414	6.64202e-06	0.605414	4.33483e-06		0.605484	1.32956e-06	0.605484	-5.9037e-10
0.554884	1.63256e-06	0.554884	2.92177e-07		0.554955	3.06912e-06	0.554955	1.26747e-06		0.55503	1.67598e-06	0.55503	2.77014e-07		0.554956	2.45743e-06	0.554956	8.82621e-07		0.555062	6.39111e-06	0.555062	4.27581e-06		0.554973	1.2114e-06	0.554973	-7.78971e-09
0.504471	1.50861e-06	0.504471	2.90008e-07		0.504421	2.87516e-06	0.504421	1.23756e-06		0.504426	1.54377e-06	0.504426	2.72349e-07		0.504507	2.29588e-06	0.504507	8.64236e-07		0.504393	6.12785e-06	0.504393	4.20564e-06		0.504464	1.1043e-06	0.504464	-3.9253e-09
0.453851	1.37753e-06	0.453851	2.81208e-07		0.453951	2.67629e-06	0.453951	1.20255e-06		0.453982	1.41033e-06	0.453982	2.66056e-07		0.453872	2.12416e-06	0.453872	8.36205e-07		0.454012	5.84666e-06	0.454012	4.11645e-06		0.453961	9.97702e-07	0.453961	4.20713e-10
0.403506	1.2588e-06	0.403506	2.84085e-07		0.403533	2.45556e-06	0.403533	1.1455e-06		0.403363	1.27757e-06	0.403363	2.60877e-07		0.403507	1.95982e-06	0.403507	8.14785e-07		0.403336	5.52723e-06	0.403336	3.99014e-06		0.40349	8.82965e-07	0.40349	-3.44034e-09
0.352875	1.11593e-06	0.352875	2.63526e-07		0.353003	2.24241e-06	0.353003	1.09639e-06		0.353031	1.14498e-06	0.353031	2.55155e-07		0.352945	1.7858e-06	0.352945	7.84247e-07		0.353045	5.19515e-06	0.353045	3.84972e-06		0.352994	7.69235e-07	0.352994	-6.23844e-09
0.302506	9.8167e-07	0.302506	2.50936e-07		0.302532	2.01438e-06	0.302532	1.03221e-06		0.302392	1.00353e-06	0.302392	2.41341e-07		0.302519	1.60136e-06	0.302519	7.42895e-07		0.302427	4.81227e-06	0.302427	3.65974e-06		0.302487	6.60253e-07	0.302487	-4.26393e-09
0.2519	8.59826e-07	0.2519	2.51334e-07		0.251961	1.76976e-06	0.251961	9.51769e-07		0.252008	8.50296e-07	0.252008	2.15101e-07		0.251906	1.41618e-06	0.251906	7.01344e-07		0.252008	4.37725e-06	0.252008	3.41686e-06		0.252007	5.43297e-07	0.252007	-1.03221e-08
0.201518	7.165e-07	0.201518	2.29712e-07		0.201563	1.49326e-06	0.201563	8.38893e-07		0.201412	7.26852e-07	0.201412	2.19187e-07		0.201526	1.20117e-06	0.201526	6.29301e-07		0.201418	3.87142e-06	0.201418	3.10383e-06		0.201488	4.46954e-07	0.201488	4.3165e-09
0.150828	5.61781e-07	0.150828	1.97441e-07		0.150929	1.19181e-06	0.150929	7.0182e-07		0.151004	5.61488e-07	0.151004	1.80878e-07		0.150931	9.93967e-07	0.150931	5.65667e-07		0.150953	3.24752e-06	0.150953	2.67225e-06		0.150974	3.3564e-07	0.150974	3.97327e-09
0.100535	4.10735e-07	0.100535	1.67882e-07		0.100544	8.70986e-07	0.100544	5.4457e-07		0.100467	4.05967e-07	0.100467	1.52737e-07		0.100547	7.38154e-07	0.100547	4.5283e-07		0.100414	2.49532e-06	0.100414	2.11265e-06		0.100519	2.15479e-07	0.100519	-5.34518e-09
0.0499214	2.33006e-07	0.0499214	1.12416e-07		0.0498957	4.89642e-07	0.0498957	3.27656e-07		0.0500279	2.3741e-07	0.0500279	1.11313e-07		0.0499409	4.61416e-07	0.0499409	3.19698e-07		0.0499736	1.47559e-06	0.0499736	1.28514e-06		0.0499878	1.15817e-07	0.0499878	6.00202e-09
-0.000468461	3.16041e-08	-0.000468461	3.27357e-08		-0.000417734	2.77431e-08	-0.000417734	2.90993e-08		-0.000484975	2.3764e-08	-0.000484975	2.49864e-08		-0.000466223	2.58581e-08	-0.000466223	2.71811e-08		-0.000568554	6.33592e-09	-0.000568554	8.50264e-09		-0.000484728	-9.2766e-09	-0.000484728	-8.21173e-09
-0.0510438	-2.41784e-07	-0.0510438	-1.18482e-07		-0.0510799	-4.84154e-07	-0.0510799	-3.18324e-07		-0.0509906	-2.21821e-07	-0.0509906	-9.32975e-08		-0.051079	-4.42426e-07	-0.051079	-2.97478e-07		-0.0509975	-1.50929e-06	-0.0509975	-1.31494e-06		-0.0510142	-1.09584e-07	-0.0510142	2.48647e-09
-0.10144	-4.18965e-07	-0.10144	-1.73926e-07		-0.101386	-8.80342e-07	-0.101386	-5.51194e-07		-0.101528	-4.05349e-07	-0.101528	-1.49446e-07		-0.101443	-7.58076e-07	-0.101443	-4.70209e-07		-0.101567	-2.52824e-06	-0.101567	-2.14118e-06		-0.101533	-2.22407e-07	-0.101533	6.45359e-10
-0.151997	-5.67739e-07	-0.151997	-2.00575e-07		-0.152018	-1.22452e-06	-0.152018	-7.30999e-07		-0.151968	-5.64142e-07	-0.151968	-1.81102e-07		-0.15207	-9.97807e-07	-0.15207	-5.66275e-07		-0.151967	-3.28656e-06	-0.151967	-2.70742e-06		-0.151981	-3.37783e-07	-0.151981	-3.90354e-09
-0.202475	-7.18888e-07	-0.202475	-2.29789e-07		-0.202412	-1.49799e-06	-0.202412	-8.40863e-07		-0.202506	-7.22799e-07	-0.202506	-2.12376e-07		-0.202419	-1.22412e-06	-0.202419	-6.49712e-07		-0.202432	-3.88544e-06	-0.202432	-3.11398e-06		-0.202484	-4.39835e-07	-0.202484	4.99145e-09
-0.253026	-8.61538e-07	-0.253026	-2.50326e-07		-0.253056	-1.77317e-06	-0.253056	-9.51632e-07		-0.25297	-8.68671e-07	-0.25297	-2.31051e-07		-0.253003	-1.41824e-06	-0.253003	-7.00292e-07		-0.252959	-4.39584e-06	-0.252959	-3.43183e-06		-0.252995	-5.57936e-07	-0.252995	-2.14527e-09
-0.303515	-9.97681e-07	-0.303515	-2.6451e-07		-0.303434	-2.02506e-06	-0.303434	-1.03996e-06		-0.303471	-1.00341e-06	-0.303471	-2.38504e-07		-0.303468	-1.61609e-06	-0.303468	-7.54935e-07		-0.303438	-4.83e-06	-0.303438	-3.67362e-06		-0.303481	-6.74771e-07	-0.303481	-8.0693e-09
-0.354014	-1.13027e-06	-0.354014	-2.75115e-07		-0.354046	-2.25232e-06	-0.354046	-1.10291e-06		-0.35398	-1.15291e-06	-0.35398	-2.60688e-07		-0.354046	-1.79236e-06	-0.354046	-7.87682e-07		-0.353974	-5.21272e-06	-0.353974	-3.86374e-06		-0.353992	-7.85474e-07	-0.353992	-7.80731e-09
-0.404451	-1.24759e-06	-0.404451	-2.70601e-07		-0.404359	-2.46703e-06	-0.404359	-1.15429e-06		-0.40438	-1.288e-06	-0.40438	-2.68746e-07		-0.404435	-1.9664e-06	-0.404435	-8.18724e-07		-0.404382	-5.55089e-06	-0.404382	-4.00981e-06		-0.4044	-8.87112e-07	-0.4044	1.29205e-09
-0.454929	-1.38592e-06	-0.454929	-2.86994e-07		-0.455019	-2.67708e-06	-0.455019	-1.19987e-06		-0.454928	-1.41507e-06	-0.454928	-2.68414e-07		-0.455019	-2.14172e-06	-0.455019	-8.50512e-07		-0.454914	-5.86606e-06	-0.454914	-4.13241e-06		-0.454944	-1.00333e-06	-0.454944	-3.88753e-09
-0.505435	-1.51347e-06	-0.505435	-2.92535e-07		-0.505474	-2.88837e-06	-0.505474	-1.24736e-06		-0.505437	-1.54869e-06	-0.505437	-2.74719e-07		-0.5054	-2.29974e-06	-0.5054	-8.65559e-07		-0.505346	-6.14732e-06	-0.505346	-4.22148e-06		-0.505427	-1.10587e-06	-0.505427	4.47063e-09
-0.555893	-1.63871e-06	-0.555893	-2.95892e-07		-0.556047	-3.07929e-06	-0.556047	-1.2741e-06		-0.555967	-1.67747e-06	-0.555967	-2.76135e-07		-0.555987	-2.45811e-06	-0.555987	-8.80379e-07		-0.555915	-6.40751e-06	-0.555915	-4.28896e-06		-0.55594	-1.2206e-06	-0.55594	7.10937e-10
-0.606385	-1.7642e-06	-0.606385	-2.99408e-07		-0.60641	-3.26184e-06	-0.60641	-1.29314e-06		-0.60638	-1.81453e-06	-0.60638	-2.86133e-07		-0.606396	-2.60907e-06	-0.606396	-8.88293e-07		-0.60633	-6.6541e-06	-0.60633	-4.34341e-06		-0.606409	-1.32511e-06	-0.606409	7.07714e-09
-0.656889	-1.88647e-06	-0.656889	-2.99688e-07		-0.656957	-3.4446e-06	-0.656957	-1.3118e-06		-0.656917	-1.9448e-06	-0.656917	-2.89018e-07		-0.656879	-2.76878e-06	-0.656879	-9.04746e-07		-0.656916	-6.89067e-06	-0.656916	-4.3872e-06		-0.656868	-1.44508e-06	-0.656868	-2.04327e-09
-0.707382	-2.00756e-06	-0.707382	-2.9881e-07		-0.707371	-3.62366e-06	-0.707371	-1.32719e-06		-0.707309	-2.07334e-06	-0.707309	-2.90544e-07		-0.707376	-2.92582e-06	-0.707376	-9.18488e-07		-0.707322	-7.10967e-06	-0.707322	-4.41412e-06		-0.707362	-1.55108e-06	-0.707362	2.88689e-09
-0.757845	-2.12833e-06	-0.757845	-2.97675e-07		-0.757906	-3.79755e-06	-0.757906	-1.33702e-06		-0.757937	-2.20187e-06	-0.757937	-2.91466e-07		-0.757859	-3.0673e-06	-0.757859	-9.16712e-07		-0.757909	-7.32248e-06	-0.757909	-4.43414e-06		-0.757907	-1.66482e-06	-0.757907	1.86801e-10
-0.808339	-2.2516e-06	-0.808339	-2.98971e-07		-0.808338	-3.96547e-06	-0.808338	-1.34121e-06		-0.808282	-2.32734e-06	-0.808282	-2.90044e-07		-0.80838	-3.21226e-06	-0.80838	-9.18311e-07		-0.808243	-7.52569e-06	-0.808243	-4.44553e-06		-0.808342	-1.77826e-06	-0.808342	-2.46155e-09
-0.858804	-2.37335e-06	-0.858804	-2.9882e-07		-0.858843	-4.13138e-06	-0.858843	-1.34316e-06		-0.858861	-2.45429e-06	-0.858861	-2.895e-07		-0.858787	-3.35547e-06	-0.858787	-9.18478e-07		-0.85885	-7.71877e-06	-0.85885	-4.44575e-06		-0.858826	-1.88623e-06	-0.858826	4.78439e-10
-0.909277	-2.493e-06	-0.909277	-2.96546e-07		-0.909269	-4.28978e-06	-0.909269	-1.33785e-06		-0.909206	-2.58038e-06	-0.909206	-2.88696e-07		-0.909274	-3.50039e-06	-0.909274	-9.20135e-07		-0.909173	-7.91125e-06	-0.909173	-4.44645e-06		-0.909291	-1.99606e-06	-0.909291	1.5092e-09
-0.959669	-2.62128e-06	-0.959669	-3.03097e-07		-0.959761	-4.44629e-06	-0.959761	-1.33045e-06		-0.959817	-2.70811e-06	-0.959817	-2.88857e-07		-0.959716	-3.63589e-06	-0.959716	-9.12488e-07		-0.959794	-8.08687e-06	-0.959794	-4.42916e-06		-0.959756	-2.10619e-06	-0.959756	2.2488e-09
-1.00983	-2.7383e-06	-1.00983	-2.98961e-07		-1.00983	-4.60491e-06	-1.00983	-1.32651e-06		-1.00982	-2.83172e-06	-1.00982	-2.86434e-07		-1.00984	-3.77837e-06	-1.00984	-9.1274e-07		-1.00982	-8.26345e-06	-1.00982	-4.41508e-06		-1.00982	-2.21529e-06	-1.00982	3.12984e-09
-1.00973	-2.73774e-06	-1.00973	-2.98623e-07		-1.00974	-4.60136e-06	-1.00974	-1.32327e-06		-1.00972	-2.83115e-06	-1.00972	-2.86105e-07		-1.00974	-3.77738e-06	-1.00974	-9.12021e-07		-1.00973	-8.26114e-06	-1.00973	-4.41314e-06		-1.00973	-2.21473e-06	-1.00973	3.47846e-09
-0.959295	-2.61305e-06	-0.959295	-2.95771e-07		-0.959272	-4.44355e-06	-0.959272	-1.32929e-06		-0.959233	-2.70063e-06	-0.959233	-2.82853e-07		-0.959388	-3.63382e-06	-0.959388	-9.1135e-07		-0.95923	-8.07765e-06	-0.95923	-4.42209e-06		-0.959263	-2.10017e-06	-0.959263	7.18507e-09
-0.908426	-2.49051e-06	-0.908426	-2.9611e-07		-0.90848	-4.28637e-06	-0.90848	-1.337e-06		-0.908519	-2.5738e-06	-0.908519	-2.83847e-07		-0.908493	-3.49342e-06	-0.908493	-9.15384e-07		-0.908521	-7.89653e-06	-0.908521	-4.43421e-06		-0.908467	-1.98955e-06	-0.908467	6.20662e-09
-0.857969	-2.36925e-06	-0.857969	-2.96734e-07		-0.857938	-4.11976e-06	-0.857938	-1.33448e-06		-0.857828	-2.44744e-06	-0.857828	-2.85255e-07		-0.858028	-3.35177e-06	-0.858028	-9.16933e-07		-0.857867	-7.70892e-06	-0.857867	-4.43964e-06		-0.857919	-1.87939e-06	-0.857919	5.32617e-09
-0.807302	-2.24651e-06	-0.807302	-2.96383e-07		-0.807382	-3.95447e-06	-0.807382	-1.33331e-06		-0.807374	-2.31857e-06	-0.807374	-2.83557e-07		-0.807323	-3.20715e-06	-0.807323	-9.16202e-07		-0.80745	-7.51461e-06	-0.80745	-4.43748e-06		-0.807388	-1.76971e-06	-0.807388	3.99807e-09
-0.756931	-2.12707e-06	-0.756931	-2.98621e-07		-0.756902	-3.78846e-06	-0.756902	-1.33119e-06		-0.756803	-2.19228e-06	-0.756803	-2.84738e-07		-0.756947	-3.06167e-06	-0.756947	-9.13678e-07		-0.756792	-7.31311e-06	-0.756792	-4.42903e-06		-0.756856	-1.65661e-06	-0.756856	6.08179e-09
-0.706344	-2.00471e-06	-0.706344	-2.98463e-07		-0.706328	-3.61519e-06	-0.706328	-1.3221e-06		-0.706398	-2.06554e-06	-0.706398	-2.85036e-07		-0.706339	-2.91192e-06	-0.706339	-9.07532e-07		-0.706395	-7.09959e-06	-0.706395	-4.40756e-06		-0.706345	-1.54484e-06	-0.706345	6.88791e-09
-0.655909	-1.87895e-06	-0.655909	-2.94533e-07		-0.655947	-3.44064e-06	-0.655947	-1.31112e-06		-0.655774	-1.93547e-06	-0.655774	-2.82564e-07		-0.65591	-2.76215e-06	-0.65591	-9.00867e-07		-0.655742	-6.87626e-06	-0.655742	-4.37728e-06		-0.65583	-1.4359e-06	-0.65583	4.85893e-09
-0.60533	-1.75306e-06	-0.60533	-2.90817e-07		-0.605371	-3.25493e-06	-0.605371	-1.2896e-06		-0.60542	-1.80725e-06	-0.60542	-2.81267e-07		-0.605331	-2.60812e-06	-0.605331	-8.90361e-07		-0.605404	-6.64619e-06	-0.605404	-4.33904e-06		-0.605384	-1.32449e-06	-0.605384	5.44801e-09
-0.55494	-1.62599e-06	-0.55494	-2.85474e-07		-0.555026	-3.07011e-06	-0.555026	-1.26823e-06		-0.554855	-1.6761e-06	-0.554855	-2.77569e-07		-0.554945	-2.45125e-06	-0.554945	-8.7648e-07		-0.554798	-6.39116e-06	-0.554798	-4.27686e-06		-0.554871	-1.21758e-06	-0.554871	1.38803e-09
-0.50429	-1.50524e-06	-0.50429	-2.87073e-07		-0.50435	-2.87329e-06	-0.50435	-1.23592e-06		-0.504429	-1.54527e-06	-0.504429	-2.73835e-07		-0.504339	-2.29327e-06	-0.504339	-8.62103e-07		-0.504342	-6.12626e-06	-0.504342	-4.20425e-06		-0.50435	-1.1077e-06	-0.50435	2.83654e-10
-0.453909	-1.37511e-06	-0.453909	-2.78644e-07		-0.453894	-2.67594e-06	-0.453894	-1.20238e-06		-0.453813	-1.40386e-06	-0.453813	-2.60012e-07		-0.453885	-2.12577e-06	-0.453885	-8.37775e-07		-0.45373	-5.83991e-06	-0.45373	-4.11077e-06		-0.453882	-9.93645e-07	-0.453882	3.46234e-09
-0.403292	-1.25051e-06	-0.403292	-2.76312e-07		-0.403276	-2.46266e-06	-0.403276	-1.15343e-06		-0.403376	-1.2772e-06	-0.403376	-2.60477e-07		-0.403271	-1.95454e-06	-0.403271	-8.10179e-07		-0.403326	-5.53002e-06	-0.403326	-3.99297e-06		-0.403328	-8.79835e-07	-0.403328	6.21446e-09
-0.352938	-1.12277e-06	-0.352938	-2.70213e-07		-0.352923	-2.23234e-06	-0.352923	-1.08658e-06		-0.352843	-1.13881e-06	-0.352843	-2.49459e-07		-0.35291	-1.78307e-06	-0.35291	-7.8161e-07		-0.352812	-5.19455e-06	-0.352812	-3.85e-06		-0.352876	-7.76534e-07	-0.352876	-1.32132e-09
-0.302295	-9.94287e-07	-0.302295	-2.64062e-07		-0.302309	-2.00186e-06	-0.302309	-1.02042e-06		-0.302345	-9.9877e-07	-0.302345	-2.36698e-07		-0.30231	-1.59878e-06	-0.30231	-7.40914e-07		-0.30236	-4.80377e-06	-0.30236	-3.65149e-06		-0.302364	-6.55978e-07	-0.302364	8.26753e-09
-0.251918	-8.47646e-07	-0.251918	-2.39111e-07		-0.25195	-1.75973e-06	-0.25195	-9.41785e-07		-0.251797	-8.6331e-07	-0.251797	-2.28646e-07		-0.251956	-1.41642e-06	-0.251956	-7.01437e-07		-0.25182	-4.37137e-06	-0.25182	-3.4117e-06		-0.251846	-5.55184e-07	-0.251846	-1.91772e-09
-0.201358	-7.17159e-07	-0.201358	-2.30757e-07		-0.201285	-1.49178e-06	-0.201285	-8.38316e-07		-0.201351	-7.1e-07	-0.201351	-2.02489e-07		-0.201283	-1.21187e-06	-0.201283	-6.40683e-07		-0.201343	-3.85525e-06	-0.201343	-3.08795e-06		-0.201359	-4.28592e-07	-0.201359	1.37627e-08
-0.150884	-5.80121e-07	-0.150884	-2.15646e-07		-0.150901	-1.19307e-06	-0.150901	-7.03169e-07		-0.150845	-5.54001e-07	-0.150845	-1.73791e-07		-0.150914	-9.99507e-07	-0.150914	-5.71256e-07		-0.150861	-3.25575e-06	-0.150861	-2.68083e-06		-0.150857	-3.2291e-07	-0.150857	8.49913e-09
-0.100334	-4.25539e-07	-0.100334	-1.83172e-07		-0.100259	-8.69321e-07	-0.100259	-5.43832e-07		-0.100388	-3.98332e-07	-0.100388	-1.45301e-07		-0.100364	-7.38952e-07	-0.100364	-4.54148e-07		-0.100385	-2.49183e-06	-0.100385	-2.10927e-06		-0.100363	-2.14038e-07	-0.100363	6.44415e-09
-0.0498695	-2.51135e-07	-0.0498695	-1.3067e-07		-0.049874	-4.9346e-07	-0.049874	-3.31545e-07		-0.0498638	-2.26435e-07	-0.0498638	-1.00752e-07		-0.0498949	-4.65136e-07	-0.0498949	-3.23549e-07		-0.0498865	-1.48296e-06	-0.0498865	-1.29285e-06		-0.0498887	-1.02632e-07	-0.0498887	6.96533e-09
0.000668861	-2.04586e-08	0.000668861	-2.20743e-08		0.000689264	-3.79413e-08	0.000689264	-4.0179e-08		0.000607616	-2.37883e-08	0.000607616	-2.53198e-08		0.000645807	-1.74152e-08	0.000645807	-1.92478e-08		0.000601511	-8.25788e-09	0.000601511	-1.05502e-08		0.000594053	-1.09232e-09	0.000594053	-2.39736e-09
0.0511149	2.23023e-07	0.0511149	9.95492e-08		0.0510329	4.77642e-07	0.0510329	3.11965e-07		0.0511158	2.06369e-07	0.0511158	7.75296e-08		0.0511041	4.46252e-07	0.0511041	3.01233e-07		0.0511037	1.4966e-06	0.0511037	1.30184e-06		0.0511015	1.14712e-07	0.0511015	2.45047e-09
0.101612	4.10112e-07	0.101612	1.64656e-07		0.101653	8.63165e-07	0.101653	5.33152e-07		0.101594	4.01558e-07	0.101594	1.45488e-07		0.101658	7.42607e-07	0.101658	4.54131e-07		0.101608	2.52331e-06	0.101608	2.13609e-06		0.101596	2.34601e-07	0.101596	1.14094e-08
0.152068	5.85135e-07	0.152068	2.17798e-07		0.152049	1.18802e-06	0.152049	6.94392e-07		0.152062	5.74165e-07	0.152062	1.90887e-07		0.152061	9.98794e-07	0.152061	5.67288e-07		0.151999	3.2705e-06	0.151999	2.69124e-06		0.152048	3.31667e-07	0.152048	-2.35734e-09
0.202588	7.23024e-07	0.202588	2.33651e-07		0.2027	1.49904e-06	0.2027	8.40977e-07		0.202603	7.1905e-07	0.202603	2.08382e-07		0.202578	1.22061e-06	0.202578	6.45749e-07		0.202574	3.88399e-06	0.202574	3.11199e-06		0.202559	4.43296e-07	0.202559	-1.69392e-09
0.25304	8.55671e-07	0.25304	2.44427e-07		0.253075	1.76528e-06	0.253075	9.43677e-07		0.253045	8.59743e-07	0.253045	2.21936e-07		0.253099	1.42242e-06	0.253099	7.04195e-07		0.252975	4.3892e-06	0.252975	3.42513e-06		0.253074	5.54163e-07	0.253074	-1.8e-09
0.303542	1.00073e-06	0.303542	2.67492e-07		0.303708	2.01361e-06	0.303708	1.02762e-06		0.303653	1.01308e-06	0.303653	2.4771e-07		0.303584	1.60725e-06	0.303584	7.45767e-07		0.303617	4.83072e-06	0.303617	3.67366e-06		0.303567	6.69543e-07	0.303567	2.65366e-09
0.354059	1.12386e-06	0.354059	2.68591e-07		0.354074	2.24473e-06	0.354074	1.09524e-06		0.354044	1.14398e-06	0.354044	2.51605e-07		0.354081	1.78783e-06	0.354081	7.83048e-07		0.354042	5.20655e-06	0.354042	3.85732e-06		0.354073	7.84458e-07	0.354073	6.61369e-09
0.404491	1.25982e-06	0.404491	2.82728e-07		0.404599	2.47569e-06	0.404599	1.16217e-06		0.404587	1.27837e-06	0.404587	2.58598e-07		0.404464	1.96567e-06	0.404464	8.17917e-07		0.404612	5.5466e-06	0.404612	4.00465e-06		0.404527	8.9056e-07	0.404527	1.87672e-09
0.455071	1.38644e-06	0.455071	2.87164e-07		0.455041	2.68324e-06	0.455041	1.20595e-06		0.454933	1.42139e-06	0.454933	2.74719e-07		0.455045	2.13674e-06	0.455045	8.45454e-07		0.454964	5.85901e-06	0.454964	4.12517e-06		0.455016	1.0005e-06	0.455016	9.01691e-10
0.505465	1.50666e-06	0.505465	2.85651e-07		0.505567	2.88209e-06	0.505567	1.24078e-06		0.505557	1.55023e-06	0.505557	2.75956e-07		0.505453	2.30581e-06	0.505453	8.71486e-07		0.505581	6.14396e-06	0.505581	4.21722e-06		0.50548	1.11419e-06	0.50548	3.72954e-09
0.556072	1.63859e-06	0.556072	2.95339e-07		0.555992	3.07879e-06	0.555992	1.27378e-06		0.555975	1.68183e-06	0.555975	2.80477e-07		0.556029	2.45816e-06	0.556029	8.80315e-07		0.555951	6.40649e-06	0.555951	4.2878e-06		0.555998	1.22522e-06	0.555998	3.77369e-09
0.606394	1.76028e-06	0.606394	2.95468e-07		0.606501	3.2678e-06	0.606501	1.29881e-06		0.606571	1.80927e-06	0.606571	2.80388e-07		0.606517	2.61435e-06	0.606517	8.93227e-07		0.60655	6.6526e-06	0.60655	4.34108e-06		0.60649	1.33499e-06	0.60649	2.62616e-09
0.656982	1.88311e-06	0.656982	2.96097e-07		0.656951	3.44604e-06	0.656951	1.31326e-06		0.656938	1.94553e-06	0.656938	2.89698e-07		0.657011	2.77228e-06	0.657011	9.07875e-07		0.656888	6.89535e-06	0.656888	4.39199e-06		0.65693	1.44578e-06	0.65693	2.61126e-09
0.707335	2.00995e-06	0.707335	3.0131e-07		0.707407	3.62319e-06	0.707407	1.32661e-06		0.707539	2.07082e-06	0.707539	2.87445e-07		0.707518	2.92605e-06	0.707518	9.1832e-07		0.707539	7.10802e-06	0.707539	4.41163e-06		0.707457	1.55677e-06	0.707457	2.59895e-09
0.757977	2.13117e-06	0.757977	3.00193e-07		0.75795	3.79552e-06	0.75795	1.33485e-06		0.757887	2.2031e-06	0.757887	2.9282e-07		0.757998	3.06679e-06	0.757998	9.15807e-07		0.757887	7.31818e-06	0.757887	4.42992e-06		0.757912	1.65944e-06	0.757912	-5.57045e-09
0.808322	2.2542e-06	0.808322	3.01617e-07		0.808337	3.96501e-06	0.808337	1.34076e-06		0.808493	2.32822e-06	0.808493	2.90383e-07		0.808373	3.21441e-06	0.808373	9.20481e-07		0.8085	7.52199e-06	0.8085	4.44085e-06		0.808405	1.77329e-06	0.808405	-2.65341e-09
0.858927	2.37314e-06	0.858927	2.98314e-07		0.858888	4.13302e-06	0.858888	1.34465e-06		0.858867	2.45681e-06	0.858867	2.92012e-07		0.85893	3.35945e-06	0.85893	9.22054e-07		0.858831	7.71801e-06	0.858831	4.44506e-06		0.858878	1.88623e-06	0.858878	-5.8573e-10
0.909205	2.49641e-06	0.909205	3.00133e-07		0.909187	4.29081e-06	0.909187	1.33915e-06		0.909384	2.58122e-06	0.909384	2.89089e-07		0.909293	3.50307e-06	0.909293	9.22757e-07		0.909351	7.90863e-06	0.909351	4.44316e-06		0.909308	1.99603e-06	0.909308	-1.58075e-09
0.959904	2.62051e-06	0.959904	3.01759e-07		0.959782	4.44793e-06	0.959782	1.33201e-06		0.959784	2.70438e-06	0.959784	2.85217e-07		0.959881	3.64049e-06	0.959881	9.16628e-07		0.95979	8.09139e-06	0.95979	4.43369e-06		0.959807	2.10665e-06	0.959807	-1.89494e-09
1.00992	2.73903e-06	1.00992	2.99468e-07		1.00993	4.60783e-06	1.00993	1.32912e-06		1.00993	2.83346e-06	1.00993	2.87898e-07		1.00993	3.779e-06	1.00993	9.131e-07		1.00992	8.26483e-06	1.00992	4.4161e-06		1.00992	2.21782e-06	1.00992	-8.1161e-10

## Sheet: Figure 1C - Magnetics
0.5	mass in kg	3.872e-05			DSC-0.2	mass in kg	3.841e-05			DSC-0.4	mass in kg	3.797e-05			DSC-0.3	mass in kg	3.785e-05			DSC-0.1	mass in kg	3.812e-05			DSC-rq	mass in kg	3.596e-05
Field (T)	Moment (Am2)	Adjusted field (T)	Adjusted moment (Am2)		Field (T)	Moment (Am2)	Adjusted field (T)	Adjusted moment (Am2)		Field (T)	Moment (Am2)	Adjusted field (T)	Adjusted moment (Am2)		Field (T)	Moment (Am2)	Adjusted field (T)	Adjusted moment (Am2)		Field (T)	Moment (Am2)	Adjusted field (T)	Adjusted moment (Am2)		Field (T)	Moment (Am2)	Adjusted field (T)	Adjusted moment (Am2)
1.00985	4.81249e-05	1.00985	4.38525e-05		1.00985	4.69974e-05	1.00985	4.27615e-05		1.00985	4.58231e-05	1.00985	4.17653e-05		1.00986	4.67516e-05	1.00986	4.24491e-05		1.00985	4.63207e-05	1.00985	4.18411e-05		1.00986	5.97332e-06	1.00986	3.78827e-06
0.960924	4.80963e-05	0.960924	4.4031e-05		0.961035	4.69678e-05	0.961035	4.29366e-05		0.961057	4.58056e-05	0.961057	4.19439e-05		0.961048	4.67167e-05	0.961048	4.26221e-05		0.961048	4.62879e-05	0.961048	4.20248e-05		0.961073	5.89293e-06	0.961073	3.81344e-06
0.910069	4.79621e-05	0.910069	4.41119e-05		0.910048	4.67621e-05	0.910048	4.29447e-05		0.909991	4.56595e-05	0.909991	4.2003e-05		0.909977	4.65289e-05	0.909977	4.26519e-05		0.910049	4.60735e-05	0.910049	4.20366e-05		0.91006	5.80492e-06	0.91006	3.83581e-06
0.859712	4.77476e-05	0.859712	4.41104e-05		0.859715	4.6544e-05	0.859715	4.29378e-05		0.859726	4.54582e-05	0.859726	4.20037e-05		0.859708	4.63151e-05	0.859708	4.26523e-05		0.859707	4.58841e-05	0.859707	4.20705e-05		0.859739	5.68088e-06	0.859739	3.82066e-06
0.809363	4.74664e-05	0.809363	4.40422e-05		0.809359	4.6351e-05	0.809359	4.2956e-05		0.809359	4.519e-05	0.809359	4.19379e-05		0.809373	4.61128e-05	0.809373	4.26645e-05		0.809349	4.56576e-05	0.809349	4.20674e-05		0.809362	5.5681e-06	0.809362	3.81687e-06
0.758557	4.72458e-05	0.758557	4.40366e-05		0.758543	4.61496e-05	0.758543	4.29678e-05		0.758548	4.50068e-05	0.758548	4.19588e-05		0.758564	4.58617e-05	0.758564	4.26298e-05		0.758544	4.53507e-05	0.758544	4.19858e-05		0.758556	5.45274e-06	0.758556	3.81145e-06
0.708237	4.70018e-05	0.708237	4.40054e-05		0.708187	4.58189e-05	0.708187	4.28483e-05		0.708198	4.47595e-05	0.708198	4.19138e-05		0.708209	4.5579e-05	0.708209	4.25617e-05		0.708214	4.5146e-05	0.708214	4.20045e-05		0.708236	5.33749e-06	0.708236	3.80508e-06
0.657884	4.66913e-05	0.657884	4.3908e-05		0.657868	4.55844e-05	0.657868	4.28249e-05		0.657882	4.44406e-05	0.657882	4.17971e-05		0.657868	4.53288e-05	0.657868	4.25259e-05		0.657858	4.4786e-05	0.657858	4.18678e-05		0.657882	5.23955e-06	0.657882	3.81609e-06
0.607054	4.64014e-05	0.607054	4.38331e-05		0.607112	4.523e-05	0.607112	4.26834e-05		0.607106	4.42113e-05	0.607106	4.17719e-05		0.607128	4.49712e-05	0.607128	4.23845e-05		0.607103	4.45374e-05	0.607103	4.18443e-05		0.607126	5.08245e-06	0.607126	3.76881e-06
0.556773	4.60323e-05	0.556773	4.36768e-05		0.556752	4.4891e-05	0.556752	4.25557e-05		0.55669	4.37868e-05	0.55669	4.15499e-05		0.556653	4.46682e-05	0.556653	4.22966e-05		0.556743	4.41051e-05	0.556743	4.16355e-05		0.556759	5.01556e-06	0.556759	3.81089e-06
0.505937	4.56495e-05	0.505937	4.3509e-05		0.505947	4.44697e-05	0.505947	4.23474e-05		0.505955	4.3503e-05	0.505955	4.147e-05		0.505893	4.42221e-05	0.505893	4.20668e-05		0.505938	4.37797e-05	0.505938	4.15354e-05		0.505948	4.82134e-06	0.505948	3.72661e-06
0.455622	4.51936e-05	0.455622	4.3266e-05		0.45562	4.40201e-05	0.45562	4.21089e-05		0.455623	4.29622e-05	0.455623	4.11314e-05		0.455623	4.38372e-05	0.455623	4.1896e-05		0.455611	4.32416e-05	0.455611	4.12206e-05		0.455571	4.76861e-06	0.455571	3.78289e-06
0.40528	4.46722e-05	0.40528	4.29576e-05		0.405275	4.34715e-05	0.405275	4.17715e-05		0.405269	4.25499e-05	0.405269	4.09215e-05		0.40529	4.32619e-05	0.40529	4.15351e-05		0.405269	4.27638e-05	0.405269	4.09661e-05		0.405242	4.55261e-06	0.405242	3.67579e-06
0.354522	4.40262e-05	0.354522	4.25263e-05		0.354456	4.28071e-05	0.354456	4.13203e-05		0.3545	4.18003e-05	0.3545	4.03759e-05		0.354521	4.27016e-05	0.354521	4.11911e-05		0.354502	4.20171e-05	0.354502	4.04446e-05		0.354513	4.50297e-06	0.354513	3.73591e-06
0.304147	4.32153e-05	0.304147	4.19286e-05		0.304135	4.19761e-05	0.304135	4.07004e-05		0.304156	4.11311e-05	0.304156	3.9909e-05		0.304141	4.18548e-05	0.304141	4.0559e-05		0.304131	4.12966e-05	0.304131	3.99475e-05		0.304148	4.258e-06	0.304148	3.59991e-06
0.253733	4.21754e-05	0.253733	4.1102e-05		0.253824	4.08338e-05	0.253824	3.97691e-05		0.253825	3.99706e-05	0.253825	3.89507e-05		0.253835	4.08824e-05	0.253835	3.98009e-05		0.253796	4.01863e-05	0.253796	3.90605e-05		0.253827	4.18629e-06	0.253827	3.63709e-06
0.203043	4.06899e-05	0.203043	3.98309e-05		0.203018	3.93179e-05	0.203018	3.84663e-05		0.202962	3.86116e-05	0.202962	3.77961e-05		0.202957	3.94152e-05	0.202957	3.85505e-05		0.203022	3.87238e-05	0.203022	3.78232e-05		0.20303	3.91131e-06	0.20303	3.47201e-06
0.152667	3.84318e-05	0.152667	3.77859e-05		0.152646	3.69226e-05	0.152646	3.62823e-05		0.152669	3.62966e-05	0.152669	3.56832e-05		0.152603	3.72721e-05	0.152603	3.66219e-05		0.152657	3.65396e-05	0.152657	3.58624e-05		0.152671	3.75009e-06	0.152671	3.41976e-06
0.102355	3.46745e-05	0.102355	3.42415e-05		0.102366	3.30468e-05	0.102366	3.26174e-05		0.102375	3.26293e-05	0.102375	3.22179e-05		0.102365	3.36761e-05	0.102365	3.324e-05		0.102371	3.26961e-05	0.102371	3.2242e-05		0.102321	3.43243e-06	0.102321	3.21103e-06
0.0515484	2.64341e-05	0.0515484	2.6216e-05		0.0515424	2.46177e-05	0.0515424	2.44015e-05		0.0515263	2.45797e-05	0.0515263	2.43726e-05		0.051559	2.58763e-05	0.051559	2.56567e-05		0.0515437	2.48634e-05	0.0515437	2.46348e-05		0.0515502	2.95316e-06	0.0515502	2.84162e-06
0.00122599	3.35831e-06	0.00122599	3.35312e-06		0.00117048	2.94777e-06	0.00117048	2.94286e-06		0.0011703	3.02385e-06	0.0011703	3.01914e-06		0.00120674	3.31885e-06	0.00120674	3.31371e-06		0.00121008	3.08957e-06	0.00121008	3.0842e-06		0.00120196	1.67438e-06	0.00120196	1.67178e-06
-0.0490772	-2.25078e-05	-0.0490772	-2.23001e-05		-0.0490868	-2.08263e-05	-0.0490868	-2.06204e-05		-0.0490529	-2.07923e-05	-0.0490529	-2.05952e-05		-0.0490756	-2.20729e-05	-0.0490756	-2.18638e-05		-0.0490876	-2.11172e-05	-0.0490876	-2.08995e-05		-0.049081	-1.48662e-06	-0.049081	-1.38043e-06
-0.0999355	-3.31854e-05	-0.0999355	-3.27626e-05		-0.0999086	-3.1512e-05	-0.0999086	-3.10929e-05		-0.0999047	-3.11768e-05	-0.0999047	-3.07754e-05		-0.099896	-3.22636e-05	-0.099896	-3.1838e-05		-0.099905	-3.13003e-05	-0.099905	-3.08571e-05		-0.0998996	-2.91164e-06	-0.0998996	-2.69549e-06
-0.1502	-3.77075e-05	-0.1502	-3.7072e-05		-0.15021	-3.6181e-05	-0.15021	-3.55509e-05		-0.15025	-3.56126e-05	-0.15025	-3.50088e-05		-0.150283	-3.65738e-05	-0.150283	-3.59335e-05		-0.150218	-3.58023e-05	-0.150218	-3.5136e-05		-0.150209	-3.52004e-06	-0.150209	-3.19503e-06
-0.200546	-4.02466e-05	-0.200546	-3.93982e-05		-0.20054	-3.88365e-05	-0.20054	-3.79953e-05		-0.200517	-3.81238e-05	-0.200517	-3.73181e-05		-0.200634	-3.90225e-05	-0.200634	-3.81677e-05		-0.200545	-3.82434e-05	-0.200545	-3.73538e-05		-0.200536	-3.86345e-06	-0.200536	-3.42955e-06
-0.251365	-4.18678e-05	-0.251365	-4.08043e-05		-0.251344	-4.05392e-05	-0.251344	-3.94849e-05		-0.251336	-3.97318e-05	-0.251336	-3.87219e-05		-0.25134	-4.05671e-05	-0.25134	-3.94962e-05		-0.251346	-3.99271e-05	-0.251346	-3.88122e-05		-0.251385	-4.07422e-06	-0.251385	-3.53029e-06
-0.30169	-4.30188e-05	-0.30169	-4.17424e-05		-0.301692	-4.17422e-05	-0.301692	-4.04767e-05		-0.301692	-4.08689e-05	-0.301692	-3.96567e-05		-0.301664	-4.16868e-05	-0.301664	-4.04015e-05		-0.301677	-4.10186e-05	-0.301677	-3.96804e-05		-0.301686	-4.27278e-06	-0.301686	-3.62002e-06
-0.352023	-4.38618e-05	-0.352023	-4.23725e-05		-0.35207	-4.26361e-05	-0.35207	-4.11593e-05		-0.352079	-4.17091e-05	-0.352079	-4.02944e-05		-0.352034	-4.25046e-05	-0.352034	-4.10048e-05		-0.352025	-4.19434e-05	-0.352025	-4.03819e-05		-0.352029	-4.40847e-06	-0.352029	-3.64679e-06
-0.402771	-4.45586e-05	-0.402771	-4.28546e-05		-0.402776	-4.33492e-05	-0.402776	-4.16597e-05		-0.402749	-4.2387e-05	-0.402749	-4.07686e-05		-0.402782	-4.31915e-05	-0.402782	-4.14755e-05		-0.40278	-4.25661e-05	-0.40278	-4.07794e-05		-0.402775	-4.57126e-06	-0.402775	-3.69977e-06
-0.453176	-4.50993e-05	-0.453176	-4.31821e-05		-0.453137	-4.39181e-05	-0.453137	-4.20174e-05		-0.453131	-4.29103e-05	-0.453131	-4.10896e-05		-0.453129	-4.37108e-05	-0.453129	-4.17803e-05		-0.453133	-4.32075e-05	-0.453133	-4.11975e-05		-0.453132	-4.6915e-06	-0.453132	-3.71105e-06
-0.503959	-4.55875e-05	-0.503959	-4.34554e-05		-0.503964	-4.44117e-05	-0.503964	-4.22977e-05		-0.503974	-4.34073e-05	-0.503974	-4.13822e-05		-0.504063	-4.42073e-05	-0.504063	-4.20597e-05		-0.503932	-4.36162e-05	-0.503932	-4.13808e-05		-0.503927	-4.82375e-06	-0.503927	-3.7334e-06
-0.554276	-4.59769e-05	-0.554276	-4.36319e-05		-0.554258	-4.48102e-05	-0.554258	-4.24853e-05		-0.55423	-4.37512e-05	-0.55423	-4.15242e-05		-0.554339	-4.45688e-05	-0.554339	-4.2207e-05		-0.554268	-4.41026e-05	-0.554268	-4.16439e-05		-0.554261	-4.95526e-06	-0.554261	-3.756e-06
-0.604614	-4.63375e-05	-0.604614	-4.37796e-05		-0.604594	-4.51946e-05	-0.604594	-4.26585e-05		-0.604589	-4.41413e-05	-0.604589	-4.17119e-05		-0.604598	-4.49565e-05	-0.604598	-4.23806e-05		-0.6046	-4.43943e-05	-0.6046	-4.17124e-05		-0.604636	-5.06654e-06	-0.604636	-3.75828e-06
-0.655358	-4.66535e-05	-0.655358	-4.38808e-05		-0.655366	-4.55042e-05	-0.655366	-4.27551e-05		-0.655475	-4.4398e-05	-0.655475	-4.17642e-05		-0.655344	-4.52458e-05	-0.655344	-4.24537e-05		-0.655342	-4.47946e-05	-0.655342	-4.18876e-05		-0.655331	-5.207e-06	-0.655331	-3.78905e-06
-0.705695	-4.69441e-05	-0.705695	-4.39585e-05		-0.705764	-4.58143e-05	-0.705764	-4.28539e-05		-0.705777	-4.47241e-05	-0.705777	-4.18881e-05		-0.705705	-4.55579e-05	-0.705705	-4.25512e-05		-0.705703	-4.50443e-05	-0.705703	-4.19138e-05		-0.705711	-5.30149e-06	-0.705711	-3.77454e-06
-0.756025	-4.72096e-05	-0.756025	-4.40111e-05		-0.756015	-4.60613e-05	-0.756015	-4.289e-05		-0.755991	-4.49496e-05	-0.755991	-4.19119e-05		-0.756023	-4.58047e-05	-0.756023	-4.25836e-05		-0.756019	-4.53542e-05	-0.756019	-4.20005e-05		-0.756016	-5.44157e-06	-0.756016	-3.80577e-06
-0.806846	-4.74475e-05	-0.806846	-4.4034e-05		-0.806802	-4.63328e-05	-0.806802	-4.29485e-05		-0.806786	-4.51955e-05	-0.806786	-4.19537e-05		-0.806786	-4.60684e-05	-0.806786	-4.26311e-05		-0.806795	-4.56006e-05	-0.806795	-4.20218e-05		-0.806793	-5.52416e-06	-0.806793	-3.7785e-06
-0.857146	-4.76898e-05	-0.857146	-4.40635e-05		-0.85721	-4.65422e-05	-0.85721	-4.29465e-05		-0.857204	-4.54087e-05	-0.857204	-4.19643e-05		-0.857238	-4.62916e-05	-0.857238	-4.26394e-05		-0.85715	-4.58416e-05	-0.85715	-4.20393e-05		-0.85715	-5.66251e-06	-0.85715	-3.80789e-06
-0.907452	-4.7887e-05	-0.907452	-4.40478e-05		-0.907424	-4.67717e-05	-0.907424	-4.29653e-05		-0.9074	-4.56122e-05	-0.9074	-4.19662e-05		-0.90747	-4.6517e-05	-0.90747	-4.26507e-05		-0.907404	-4.60692e-05	-0.907404	-4.20441e-05		-0.907428	-5.75146e-06	-0.907428	-3.78805e-06
-0.958261	-4.81168e-05	-0.958261	-4.40627e-05		-0.958219	-4.69605e-05	-0.958219	-4.29411e-05		-0.958211	-4.58121e-05	-0.958211	-4.19619e-05		-0.958221	-4.67236e-05	-0.958221	-4.26411e-05		-0.958215	-4.62673e-05	-0.958215	-4.20168e-05		-0.958242	-5.88055e-06	-0.958242	-3.8072e-06
-1.00987	-4.8152e-05	-1.00987	-4.38796e-05		-1.00987	-4.7024e-05	-1.00987	-4.2788e-05		-1.00985	-4.58552e-05	-1.00985	-4.17974e-05		-1.00986	-4.67809e-05	-1.00986	-4.24783e-05		-1.00986	-4.63519e-05	-1.00986	-4.18722e-05		-1.00986	-5.97592e-06	-1.00986	-3.79087e-06
-1.00974	-4.81276e-05	-1.00974	-4.38557e-05		-1.00974	-4.69979e-05	-1.00974	-4.27624e-05		-1.00973	-4.58299e-05	-1.00973	-4.17727e-05		-1.00973	-4.67547e-05	-1.00973	-4.24528e-05		-1.00973	-4.63246e-05	-1.00973	-4.18455e-05		-1.00973	-5.97229e-06	-1.00973	-3.78753e-06
-0.960976	-4.81029e-05	-0.960976	-4.40373e-05		-0.960978	-4.69759e-05	-0.960978	-4.29449e-05		-0.960968	-4.58112e-05	-0.960968	-4.19498e-05		-0.960886	-4.67225e-05	-0.960886	-4.26287e-05		-0.96096	-4.62873e-05	-0.96096	-4.20246e-05		-0.960929	-5.89288e-06	-0.960929	-3.81371e-06
-0.9099	-4.79335e-05	-0.9099	-4.4084e-05		-0.909968	-4.67722e-05	-0.909968	-4.29552e-05		-0.909961	-4.56263e-05	-0.909961	-4.197e-05		-0.909966	-4.65597e-05	-0.909966	-4.26828e-05		-0.909886	-4.60772e-05	-0.909886	-4.2041e-05		-0.909973	-5.80982e-06	-0.909973	-3.84091e-06
-0.859628	-4.77164e-05	-0.859628	-4.40796e-05		-0.859622	-4.65862e-05	-0.859622	-4.29804e-05		-0.859608	-4.54163e-05	-0.859608	-4.19623e-05		-0.859595	-4.63555e-05	-0.859595	-4.26932e-05		-0.859564	-4.58769e-05	-0.859564	-4.2064e-05		-0.859617	-5.67859e-06	-0.859617	-3.81863e-06
-0.809261	-4.74718e-05	-0.809261	-4.40481e-05		-0.809253	-4.63971e-05	-0.809253	-4.30026e-05		-0.809231	-4.52498e-05	-0.809231	-4.19981e-05		-0.809242	-4.60768e-05	-0.809242	-4.2629e-05		-0.809255	-4.56746e-05	-0.809255	-4.20848e-05		-0.80921	-5.52958e-06	-0.80921	-3.77868e-06
-0.758445	-4.72647e-05	-0.758445	-4.4056e-05		-0.758446	-4.60748e-05	-0.758446	-4.28934e-05		-0.758442	-4.49937e-05	-0.758442	-4.19461e-05		-0.758427	-4.58592e-05	-0.758427	-4.2628e-05		-0.758439	-4.53499e-05	-0.758439	-4.19855e-05		-0.758444	-5.4886e-06	-0.758444	-3.84755e-06
-0.708077	-4.6982e-05	-0.708077	-4.39863e-05		-0.708068	-4.58705e-05	-0.708068	-4.29004e-05		-0.7081	-4.47337e-05	-0.7081	-4.18884e-05		-0.708114	-4.56055e-05	-0.708114	-4.25886e-05		-0.708046	-4.51298e-05	-0.708046	-4.19889e-05		-0.708106	-5.31591e-06	-0.708106	-3.78378e-06
-0.657753	-4.66983e-05	-0.657753	-4.39156e-05		-0.657759	-4.5566e-05	-0.657759	-4.28069e-05		-0.657723	-4.44847e-05	-0.657723	-4.18418e-05		-0.657739	-4.52925e-05	-0.657739	-4.24902e-05		-0.657744	-4.48217e-05	-0.657744	-4.1904e-05		-0.657736	-5.22434e-06	-0.657736	-3.8012e-06
-0.606982	-4.63972e-05	-0.606982	-4.38292e-05		-0.606981	-4.52285e-05	-0.606981	-4.26824e-05		-0.606974	-4.41578e-05	-0.606974	-4.17188e-05		-0.606888	-4.50148e-05	-0.606888	-4.24292e-05		-0.606972	-4.44805e-05	-0.606972	-4.1788e-05		-0.606934	-5.11038e-06	-0.606934	-3.79716e-06
-0.556595	-4.60382e-05	-0.556595	-4.36834e-05		-0.55661	-4.49184e-05	-0.55661	-4.25837e-05		-0.556613	-4.38574e-05	-0.556613	-4.16208e-05		-0.556626	-4.46252e-05	-0.556626	-4.22537e-05		-0.556588	-4.41645e-05	-0.556588	-4.16955e-05		-0.556621	-4.96607e-06	-0.556621	-3.76171e-06
-0.505821	-4.56573e-05	-0.505821	-4.35174e-05		-0.505824	-4.4467e-05	-0.505824	-4.23452e-05		-0.505818	-4.34253e-05	-0.505818	-4.13928e-05		-0.505803	-4.42847e-05	-0.505803	-4.21297e-05		-0.505767	-4.37009e-05	-0.505767	-4.14574e-05		-0.505806	-4.86388e-06	-0.505806	-3.76946e-06
-0.455486	-4.51922e-05	-0.455486	-4.32651e-05		-0.455492	-4.40508e-05	-0.455492	-4.21401e-05		-0.455472	-4.30389e-05	-0.455472	-4.12087e-05		-0.455467	-4.37825e-05	-0.455467	-4.1842e-05		-0.455472	-4.33096e-05	-0.455472	-4.12892e-05		-0.455454	-4.71301e-06	-0.455454	-3.72754e-06
-0.405131	-4.46763e-05	-0.405131	-4.29623e-05		-0.405128	-4.34482e-05	-0.405128	-4.17489e-05		-0.405112	-4.24652e-05	-0.405112	-4.08373e-05		-0.405111	-4.33238e-05	-0.405111	-4.15978e-05		-0.405125	-4.26856e-05	-0.405125	-4.08885e-05		-0.405112	-4.6116e-06	-0.405112	-3.73506e-06
-0.354368	-4.40278e-05	-0.354368	-4.25286e-05		-0.354318	-4.28111e-05	-0.354318	-4.13248e-05		-0.354371	-4.19024e-05	-0.354371	-4.04785e-05		-0.354384	-4.26224e-05	-0.354384	-4.11125e-05		-0.354321	-4.21055e-05	-0.354321	-4.05338e-05		-0.354365	-4.44862e-06	-0.354365	-3.68188e-06
-0.30401	-4.32258e-05	-0.30401	-4.19396e-05		-0.304013	-4.1936e-05	-0.304013	-4.06607e-05		-0.30399	-4.1035e-05	-0.30399	-3.98135e-05		-0.303999	-4.19187e-05	-0.303999	-4.06235e-05		-0.304014	-4.12231e-05	-0.304014	-3.98745e-05		-0.303959	-4.31926e-06	-0.303959	-3.66158e-06
-0.253671	-4.21671e-05	-0.253671	-4.10939e-05		-0.253672	-4.08683e-05	-0.253672	-3.98043e-05		-0.253642	-4.00624e-05	-0.253642	-3.90433e-05		-0.253599	-4.08142e-05	-0.253599	-3.97337e-05		-0.253668	-4.02432e-05	-0.253668	-3.91179e-05		-0.253653	-4.12574e-06	-0.253653	-3.57691e-06
-0.202849	-4.06886e-05	-0.202849	-3.98304e-05		-0.202852	-3.9282e-05	-0.202852	-3.84312e-05		-0.202875	-3.85275e-05	-0.202875	-3.77123e-05		-0.202884	-3.94651e-05	-0.202884	-3.86007e-05		-0.202784	-3.86741e-05	-0.202784	-3.77746e-05		-0.202871	-3.95373e-06	-0.202871	-3.51478e-06
-0.152516	-3.84299e-05	-0.152516	-3.77847e-05		-0.152526	-3.69709e-05	-0.152526	-3.63311e-05		-0.152514	-3.63801e-05	-0.152514	-3.57673e-05		-0.152495	-3.72492e-05	-0.152495	-3.65995e-05		-0.152486	-3.65539e-05	-0.152486	-3.58775e-05		-0.152509	-3.70614e-06	-0.152509	-3.37615e-06
-0.102232	-3.46604e-05	-0.102232	-3.42279e-05		-0.102236	-3.29877e-05	-0.102236	-3.25589e-05		-0.102232	-3.25752e-05	-0.102232	-3.21644e-05		-0.102223	-3.36602e-05	-0.102223	-3.32247e-05		-0.10224	-3.27109e-05	-0.10224	-3.22573e-05		-0.102198	-3.46092e-06	-0.102198	-3.23979e-06
-0.051413	-2.64359e-05	-0.051413	-2.62184e-05		-0.0514064	-2.46511e-05	-0.0514064	-2.44355e-05		-0.0513951	-2.46033e-05	-0.0513951	-2.43968e-05		-0.0513917	-2.58972e-05	-0.0513917	-2.56782e-05		-0.0514048	-2.48525e-05	-0.0514048	-2.46245e-05		-0.0514037	-2.93674e-06	-0.0514037	-2.82551e-06
-0.00106874	-3.31236e-06	-0.00106874	-3.30784e-06		-0.00104881	-2.99429e-06	-0.00104881	-2.98989e-06		-0.00109813	-3.09155e-06	-0.00109813	-3.08714e-06		-0.00109212	-3.30842e-06	-0.00109212	-3.30376e-06		-0.00105262	-3.05173e-06	-0.00105262	-3.04706e-06		-0.0010925	-1.67682e-06	-0.0010925	-1.67445e-06
0.0492193	2.25109e-05	0.0492193	2.23027e-05		0.0492085	2.08243e-05	0.0492085	2.06179e-05		0.0492287	2.08839e-05	0.0492287	2.06861e-05		0.049233	2.20789e-05	0.049233	2.18691e-05		0.0492157	2.10854e-05	0.0492157	2.08671e-05		0.0492683	1.48228e-06	0.0492683	1.37568e-06
0.100055	3.31923e-05	0.100055	3.2769e-05		0.100051	3.15064e-05	0.100051	3.10867e-05		0.100058	3.11369e-05	0.100058	3.07348e-05		0.100095	3.22939e-05	0.100095	3.18674e-05		0.100054	3.13103e-05	0.100054	3.08664e-05		0.100065	2.92864e-06	0.100065	2.71213e-06
0.150362	3.77134e-05	0.150362	3.70772e-05		0.150389	3.6227e-05	0.150389	3.55962e-05		0.150361	3.56372e-05	0.150361	3.5033e-05		0.15034	3.65818e-05	0.15034	3.59413e-05		0.150412	3.58217e-05	0.150412	3.51545e-05		0.150346	3.50866e-06	0.150346	3.18335e-06
0.200702	4.02561e-05	0.200702	3.9407e-05		0.20069	3.88234e-05	0.20069	3.79816e-05		0.200693	3.81059e-05	0.200693	3.72995e-05		0.20073	3.89978e-05	0.20073	3.81426e-05		0.200772	3.82645e-05	0.200772	3.73739e-05		0.200706	3.86066e-06	0.200706	3.42639e-06
0.2515	4.18697e-05	0.2515	4.08056e-05		0.251496	4.05687e-05	0.251496	3.95138e-05		0.251495	3.97533e-05	0.251495	3.87427e-05		0.251498	4.05976e-05	0.251498	3.95261e-05		0.251482	3.99218e-05	0.251482	3.88063e-05		0.25152	4.06531e-06	0.25152	3.5211e-06
0.30182	4.30257e-05	0.30182	4.17487e-05		0.30182	4.17226e-05	0.30182	4.04565e-05		0.301832	4.08587e-05	0.301832	3.96459e-05		0.301846	4.16652e-05	0.301846	4.03792e-05		0.30183	4.10398e-05	0.30183	3.9701e-05		0.30183	4.26962e-06	0.30183	3.61655e-06
0.352227	4.38723e-05	0.352227	4.23822e-05		0.352237	4.2665e-05	0.352237	4.11875e-05		0.352177	4.1716e-05	0.352177	4.03009e-05		0.352169	4.25419e-05	0.352169	4.10414e-05		0.352205	4.19362e-05	0.352205	4.03738e-05		0.352192	4.40125e-06	0.352192	3.63922e-06
0.402968	4.45727e-05	0.402968	4.28679e-05		0.402937	4.3336e-05	0.402937	4.16458e-05		0.402941	4.23701e-05	0.402941	4.0751e-05		0.40295	4.31612e-05	0.40295	4.14445e-05		0.402933	4.25859e-05	0.402933	4.07985e-05		0.403037	4.56888e-06	0.403037	3.69683e-06
0.453288	4.5109e-05	0.453288	4.31913e-05		0.453278	4.39578e-05	0.453278	4.20564e-05		0.453283	4.29391e-05	0.453283	4.11177e-05		0.453349	4.37476e-05	0.453349	4.18162e-05		0.45328	4.31975e-05	0.45328	4.11868e-05		0.453282	4.68336e-06	0.453282	3.70259e-06
0.504072	4.55927e-05	0.504072	4.34601e-05		0.504104	4.44054e-05	0.504104	4.22909e-05		0.504077	4.33669e-05	0.504077	4.13414e-05		0.504067	4.41769e-05	0.504067	4.20293e-05		0.504116	4.36313e-05	0.504116	4.13951e-05		0.504065	4.84752e-06	0.504065	3.75687e-06
0.554405	4.59831e-05	0.554405	4.36376e-05		0.554392	4.48476e-05	0.554392	4.25221e-05		0.554428	4.37925e-05	0.554428	4.15647e-05		0.554421	4.46192e-05	0.554421	4.22571e-05		0.554441	4.40979e-05	0.554441	4.16384e-05		0.554409	4.93987e-06	0.554409	3.74029e-06
0.60475	4.63539e-05	0.60475	4.37954e-05		0.604741	4.51841e-05	0.604741	4.26474e-05		0.604738	4.40982e-05	0.604738	4.16682e-05		0.604749	4.49286e-05	0.604749	4.23521e-05		0.604735	4.44212e-05	0.604735	4.17387e-05		0.604771	5.09595e-06	0.604771	3.7874e-06
0.655481	4.66708e-05	0.655481	4.38977e-05		0.655489	4.55094e-05	0.655489	4.27599e-05		0.655502	4.44443e-05	0.655502	4.18103e-05		0.655497	4.52764e-05	0.655497	4.24836e-05		0.655477	4.47966e-05	0.655477	4.1889e-05		0.655489	5.18697e-06	0.655489	3.76868e-06
0.705894	4.69474e-05	0.705894	4.3961e-05		0.705891	4.5818e-05	0.705891	4.28571e-05		0.705831	4.46888e-05	0.705831	4.18526e-05		0.705862	4.5546e-05	0.705862	4.25387e-05		0.705856	4.50502e-05	0.705856	4.19191e-05		0.705842	5.32512e-06	0.705842	3.79789e-06
0.756172	4.72169e-05	0.756172	4.40177e-05		0.756137	4.60579e-05	0.756137	4.28861e-05		0.756141	4.49674e-05	0.756141	4.19291e-05		0.756142	4.58154e-05	0.756142	4.25938e-05		0.75613	4.53625e-05	0.75613	4.20083e-05		0.756194	5.42557e-06	0.756194	3.78939e-06
0.806926	4.74541e-05	0.806926	4.40403e-05		0.806921	4.63532e-05	0.806921	4.29684e-05		0.806917	4.51838e-05	0.806917	4.19415e-05		0.80701	4.60828e-05	0.80701	4.26446e-05		0.806912	4.55935e-05	0.806912	4.20141e-05		0.80692	5.53775e-06	0.80692	3.79181e-06
0.857255	4.76872e-05	0.857255	4.40604e-05		0.857278	4.65245e-05	0.857278	4.29285e-05		0.857243	4.54124e-05	0.857243	4.19678e-05		0.857252	4.6288e-05	0.857252	4.26357e-05		0.857293	4.58434e-05	0.857293	4.20405e-05		0.857245	5.65745e-06	0.857245	3.80262e-06
0.907497	4.78957e-05	0.907497	4.40563e-05		0.907499	4.67956e-05	0.907499	4.2989e-05		0.907487	4.56159e-05	0.907487	4.19695e-05		0.907522	4.653e-05	0.907522	4.26635e-05		0.907523	4.60662e-05	0.907523	4.20405e-05		0.907497	5.75669e-06	0.907497	3.79314e-06
0.958318	4.81082e-05	0.958318	4.40539e-05		0.958307	4.69455e-05	0.958307	4.29258e-05		0.958309	4.57958e-05	0.958309	4.19451e-05		0.958312	4.67018e-05	0.958312	4.2619e-05		0.95829	4.62722e-05	0.95829	4.20213e-05		0.958333	5.88613e-06	0.958333	3.81258e-06
1.01	4.81519e-05	1.01	4.38789e-05		1.00999	4.70218e-05	1.00999	4.27852e-05		1.00999	4.58485e-05	1.00999	4.17901e-05		1.00999	4.67759e-05	1.00999	4.24729e-05		1.00999	4.63458e-05	1.00999	4.18656e-05		1.00999	5.97662e-06	1.00999	3.79129e-06

## Sheet: Figure 1D - Magnetics
MP-0.5	mass in kg	3.872e-05			MP-0.2	mass in kg	3.841e-05			MP-0.4	mass in kg	3.797e-05			MP-0.3	mass in kg	3.785e-05			MP-0.1	mass in kg	3.812e-05			MP-rq	mass in kg	3.596e-05
Field (T)	Moment (Am2)	Adjusted field (T)	Adjusted moment (Am2)		Field (T)	Moment (Am2)	Adjusted field (T)	Adjusted moment (Am2)		Field (T)	Moment (Am2)	Adjusted field (T)	Adjusted moment (Am2)		Field (T)	Moment (Am2)	Adjusted field (T)	Adjusted moment (Am2)		Field (T)	Moment (Am2)	Adjusted field (T)	Adjusted moment (Am2)		Field (T)	Moment (Am2)	Adjusted field (T)	Adjusted moment (Am2)
1.00986	5.0476e-05	1.00986	4.59293e-05		1.00985	4.96114e-05	1.00985	4.50129e-05		1.00984	4.90376e-05	1.00984	4.45797e-05		1.00985	4.94834e-05	1.00985	4.49132e-05		1.00983	4.86622e-05	1.00983	4.37078e-05		1.00986	2.72083e-05	1.00986	2.29538e-05
0.985548	5.05018e-05	0.985548	4.60646e-05		0.985538	4.96343e-05	0.985538	4.51465e-05		0.985523	4.90591e-05	0.985523	4.47085e-05		0.985535	4.95024e-05	0.985535	4.50422e-05		0.985524	4.86705e-05	0.985524	4.38353e-05		0.985551	2.71873e-05	0.985551	2.30352e-05
0.96027	5.04421e-05	0.96027	4.61186e-05		0.960274	4.95286e-05	0.960274	4.51558e-05		0.960289	4.89514e-05	0.960289	4.47122e-05		0.960286	4.93958e-05	0.960286	4.50499e-05		0.960267	4.86029e-05	0.960267	4.38917e-05		0.960293	2.71025e-05	0.960293	2.30568e-05
0.934604	5.03034e-05	0.934604	4.60956e-05		0.93459	4.94398e-05	0.93459	4.5184e-05		0.934596	4.88555e-05	0.934596	4.47298e-05		0.93458	4.93107e-05	0.93458	4.50811e-05		0.93457	4.84848e-05	0.93457	4.38996e-05		0.934601	2.69886e-05	0.934601	2.30512e-05
0.909411	5.01972e-05	0.909411	4.61027e-05		0.909403	4.93449e-05	0.909403	4.52037e-05		0.90939	4.87746e-05	0.90939	4.47601e-05		0.909407	4.92088e-05	0.909407	4.50932e-05		0.9094	4.83506e-05	0.9094	4.38889e-05		0.909408	2.68864e-05	0.909408	2.30551e-05
0.884302	5.01247e-05	0.884302	4.61433e-05		0.8843	4.92475e-05	0.8843	4.52207e-05		0.884293	4.86791e-05	0.884293	4.47754e-05		0.884293	4.91031e-05	0.884293	4.51011e-05		0.88428	4.8242e-05	0.88428	4.39035e-05		0.884279	2.68243e-05	0.884279	2.30989e-05
0.859138	4.9976e-05	0.859138	4.61079e-05		0.859138	4.90943e-05	0.859138	4.5182e-05		0.859136	4.85467e-05	0.859136	4.47541e-05		0.85911	4.89933e-05	0.85911	4.51053e-05		0.859135	4.81096e-05	0.859135	4.38945e-05		0.859142	2.66909e-05	0.859142	2.30714e-05
0.833994	4.98893e-05	0.833994	4.61344e-05		0.833951	4.90178e-05	0.833951	4.52202e-05		0.833971	4.84466e-05	0.833971	4.47651e-05		0.833986	4.88551e-05	0.833986	4.50807e-05		0.83397	4.80044e-05	0.83397	4.39127e-05		0.833979	2.65873e-05	0.833979	2.30739e-05
0.808801	4.97452e-05	0.808801	4.61038e-05		0.808802	4.88749e-05	0.808802	4.51918e-05		0.808774	4.83284e-05	0.808774	4.4758e-05		0.808801	4.87645e-05	0.808801	4.51041e-05		0.808795	4.78484e-05	0.808795	4.38802e-05		0.808811	2.64997e-05	0.808811	2.30923e-05
0.783164	4.96402e-05	0.783164	4.61142e-05		0.783174	4.87457e-05	0.783174	4.51793e-05		0.783184	4.81932e-05	0.783184	4.47358e-05		0.783148	4.86035e-05	0.783148	4.50593e-05		0.783148	4.77306e-05	0.783148	4.38884e-05		0.783172	2.63394e-05	0.783172	2.30399e-05
0.757996	4.94869e-05	0.757996	4.60742e-05		0.757992	4.86308e-05	0.757992	4.51791e-05		0.757984	4.8075e-05	0.757984	4.47289e-05		0.757972	4.84917e-05	0.757972	4.50614e-05		0.75794	4.758e-05	0.75794	4.38614e-05		0.757989	2.62595e-05	0.757989	2.30662e-05
0.732846	4.93706e-05	0.732846	4.60711e-05		0.732839	4.84685e-05	0.732839	4.51314e-05		0.732838	4.79355e-05	0.732838	4.47004e-05		0.732841	4.83611e-05	0.732841	4.50445e-05		0.732838	4.74343e-05	0.732838	4.38389e-05		0.732839	2.61121e-05	0.732839	2.30247e-05
0.707691	4.9216e-05	0.707691	4.60298e-05		0.707689	4.83503e-05	0.707689	4.51277e-05		0.707679	4.78003e-05	0.707679	4.46763e-05		0.707681	4.8202e-05	0.707681	4.49993e-05		0.707673	4.72911e-05	0.707673	4.38191e-05		0.707656	2.60011e-05	0.707656	2.30197e-05
0.682489	4.90744e-05	0.682489	4.60016e-05		0.682489	4.81783e-05	0.682489	4.50705e-05		0.682487	4.76599e-05	0.682487	4.46471e-05		0.682477	4.80802e-05	0.682477	4.49915e-05		0.682483	4.71205e-05	0.682483	4.37721e-05		0.682495	2.58674e-05	0.682495	2.29921e-05
0.657333	4.89333e-05	0.657333	4.59738e-05		0.657319	4.80358e-05	0.657319	4.50425e-05		0.657328	4.74999e-05	0.657328	4.45981e-05		0.657336	4.7899e-05	0.657336	4.49241e-05		0.657321	4.69799e-05	0.657321	4.3755e-05		0.657331	2.57316e-05	0.657331	2.29623e-05
0.631719	4.87561e-05	0.631719	4.5912e-05		0.631717	4.78696e-05	0.631717	4.49929e-05		0.631681	4.73527e-05	0.631681	4.45642e-05		0.631719	4.77704e-05	0.631719	4.49115e-05		0.631711	4.67909e-05	0.631711	4.36915e-05		0.631721	2.55892e-05	0.631721	2.29278e-05
0.606549	4.86104e-05	0.606549	4.58795e-05		0.606562	4.76998e-05	0.606562	4.49377e-05		0.606568	4.71792e-05	0.606568	4.45015e-05		0.606537	4.75752e-05	0.606537	4.48302e-05		0.606537	4.66268e-05	0.606537	4.3651e-05		0.606563	2.54348e-05	0.606563	2.28794e-05
0.581412	4.84047e-05	0.581412	4.5787e-05		0.581416	4.7523e-05	0.581416	4.48754e-05		0.58141	4.70117e-05	0.58141	4.44451e-05		0.581405	4.74207e-05	0.581405	4.47895e-05		0.581336	4.64291e-05	0.581336	4.35769e-05		0.581414	2.52963e-05	0.581414	2.28468e-05
0.556224	4.82459e-05	0.556224	4.57416e-05		0.556222	4.73271e-05	0.556222	4.47943e-05		0.556222	4.68232e-05	0.556222	4.43678e-05		0.556226	4.72165e-05	0.556226	4.46992e-05		0.556211	4.62454e-05	0.556211	4.35165e-05		0.556221	2.51268e-05	0.556221	2.27835e-05
0.531072	4.80264e-05	0.531072	4.56353e-05		0.531072	4.71346e-05	0.531072	4.47163e-05		0.531065	4.66325e-05	0.531065	4.42881e-05		0.531072	4.70363e-05	0.531072	4.46328e-05		0.53105	4.60348e-05	0.53105	4.34293e-05		0.53103	2.49698e-05	0.53103	2.27326e-05
0.505416	4.78371e-05	0.505416	4.55616e-05		0.505417	4.69115e-05	0.505417	4.461e-05		0.505419	4.64215e-05	0.505419	4.41903e-05		0.505412	4.68134e-05	0.505412	4.45261e-05		0.505408	4.58177e-05	0.505408	4.33381e-05		0.50543	2.47789e-05	0.50543	2.26496e-05
0.480232	4.75945e-05	0.480232	4.54324e-05		0.480216	4.66937e-05	0.480216	4.4507e-05		0.480235	4.61909e-05	0.480235	4.40709e-05		0.480241	4.65933e-05	0.480241	4.44199e-05		0.480229	4.55885e-05	0.480229	4.32323e-05		0.480242	2.46054e-05	0.480242	2.25822e-05
0.455096	4.73702e-05	0.455096	4.53212e-05		0.455085	4.64324e-05	0.455085	4.436e-05		0.455049	4.5962e-05	0.455049	4.39532e-05		0.455091	4.63635e-05	0.455091	4.43039e-05		0.455085	4.53277e-05	0.455085	4.30949e-05		0.45509	2.43936e-05	0.45509	2.24763e-05
0.429887	4.70939e-05	0.429887	4.51584e-05		0.429896	4.61824e-05	0.429896	4.42248e-05		0.4299	4.5694e-05	0.4299	4.37962e-05		0.429874	4.60933e-05	0.429874	4.41478e-05		0.429875	4.50761e-05	0.429875	4.29671e-05		0.429901	2.41988e-05	0.429901	2.23877e-05
0.404764	4.68176e-05	0.404764	4.49952e-05		0.404765	4.58774e-05	0.404765	4.40343e-05		0.404761	4.54231e-05	0.404761	4.36363e-05		0.404764	4.58392e-05	0.404764	4.40074e-05		0.40472	4.47533e-05	0.40472	4.27677e-05		0.404763	2.39562e-05	0.404763	2.2251e-05
0.3796	4.65206e-05	0.3796	4.48115e-05		0.3796	4.55717e-05	0.3796	4.38431e-05		0.379604	4.51041e-05	0.379604	4.34283e-05		0.379601	4.54968e-05	0.379601	4.37788e-05		0.379586	4.44777e-05	0.379586	4.26154e-05		0.3796	2.37306e-05	0.3796	2.21313e-05
0.353994	4.6146e-05	0.353994	4.45522e-05		0.354006	4.52026e-05	0.354006	4.35906e-05		0.353995	4.47703e-05	0.353995	4.32076e-05		0.354002	4.52095e-05	0.354002	4.36074e-05		0.353984	4.40782e-05	0.353984	4.23415e-05		0.353964	2.34486e-05	0.353964	2.19573e-05
0.32882	4.58121e-05	0.32882	4.43317e-05		0.328826	4.4814e-05	0.328826	4.33167e-05		0.328825	4.43783e-05	0.328825	4.29267e-05		0.328823	4.47678e-05	0.328823	4.32797e-05		0.328811	4.37328e-05	0.328811	4.21195e-05		0.328829	2.31843e-05	0.328829	2.17989e-05
0.303621	4.52985e-05	0.303621	4.39315e-05		0.303585	4.43621e-05	0.303585	4.29797e-05		0.303619	4.39581e-05	0.303619	4.26177e-05		0.303623	4.44177e-05	0.303623	4.30436e-05		0.303611	4.32528e-05	0.303611	4.17632e-05		0.303623	2.28586e-05	0.303623	2.15794e-05
0.278467	4.49053e-05	0.278467	4.36516e-05		0.278464	4.38569e-05	0.278464	4.25888e-05		0.278416	4.34531e-05	0.278416	4.22241e-05		0.278469	4.38817e-05	0.278469	4.26214e-05		0.278461	4.28051e-05	0.278461	4.14389e-05		0.278477	2.25173e-05	0.278477	2.13441e-05
0.253291	4.42329e-05	0.253291	4.30925e-05		0.253302	4.32707e-05	0.253302	4.21172e-05		0.253308	4.28848e-05	0.253308	4.17666e-05		0.253262	4.33683e-05	0.253262	4.22221e-05		0.253273	4.21921e-05	0.253273	4.09495e-05		0.253305	2.21275e-05	0.253305	2.10603e-05
0.228142	4.36514e-05	0.228142	4.26242e-05		0.228147	4.25667e-05	0.228147	4.15278e-05		0.228139	4.22178e-05	0.228139	4.12107e-05		0.228127	4.2689e-05	0.228127	4.16565e-05		0.228066	4.15235e-05	0.228066	4.04045e-05		0.228144	2.16857e-05	0.228144	2.07245e-05
0.202506	4.27541e-05	0.202506	4.18424e-05		0.202508	4.17105e-05	0.202508	4.07884e-05		0.202508	4.13822e-05	0.202508	4.04882e-05		0.202484	4.18944e-05	0.202484	4.0978e-05		0.202493	4.07184e-05	0.202493	3.97249e-05		0.202505	2.11965e-05	0.202505	2.03433e-05
0.177305	4.17762e-05	0.177305	4.0978e-05		0.177311	4.06887e-05	0.177311	3.98813e-05		0.177307	4.03924e-05	0.177307	3.96097e-05		0.177287	4.09301e-05	0.177287	4.01278e-05		0.177288	3.97066e-05	0.177288	3.88368e-05		0.177284	2.05733e-05	0.177284	1.98265e-05
0.152142	4.05333e-05	0.152142	3.98483e-05		0.152149	3.93894e-05	0.152149	3.86965e-05		0.152143	3.91254e-05	0.152143	3.84537e-05		0.152145	3.96674e-05	0.152145	3.89789e-05		0.152136	3.85081e-05	0.152136	3.77617e-05		0.152152	1.99204e-05	0.152152	1.92794e-05
0.126985	3.88677e-05	0.126985	3.8296e-05		0.12695	3.77137e-05	0.12695	3.71356e-05		0.12697	3.75012e-05	0.12697	3.69407e-05		0.126992	3.81238e-05	0.126992	3.75491e-05		0.126973	3.68788e-05	0.126973	3.62559e-05		0.126991	1.90443e-05	0.126991	1.85093e-05
0.101858	3.66955e-05	0.101858	3.62369e-05		0.101849	3.5474e-05	0.101849	3.50102e-05		0.101816	3.52878e-05	0.101816	3.48383e-05		0.101855	3.59364e-05	0.101855	3.54755e-05		0.101841	3.4748e-05	0.101841	3.42484e-05		0.101851	1.80395e-05	0.101851	1.76104e-05
0.0766857	3.34315e-05	0.0766857	3.30862e-05		0.0766967	3.22179e-05	0.0766967	3.18687e-05		0.0767054	3.21542e-05	0.0767054	3.18156e-05		0.0766816	3.28818e-05	0.0766816	3.25348e-05		0.0766697	3.16294e-05	0.0766697	3.12533e-05		0.0767029	1.66792e-05	0.0767029	1.6356e-05
0.051036	2.83305e-05	0.051036	2.81008e-05		0.0510405	2.70257e-05	0.0510405	2.67932e-05		0.0510335	2.70535e-05	0.0510335	2.68282e-05		0.0510371	2.78185e-05	0.0510371	2.75875e-05		0.0509562	2.66845e-05	0.0509562	2.64345e-05		0.0510304	1.48875e-05	0.0510304	1.46725e-05
0.0258475	1.90605e-05	0.0258475	1.89441e-05		0.0258518	1.79172e-05	0.0258518	1.77995e-05		0.0258663	1.8079e-05	0.0258663	1.79648e-05		0.0258506	1.88695e-05	0.0258506	1.87525e-05		0.025844	1.80535e-05	0.025844	1.79267e-05		0.0258521	1.24495e-05	0.0258521	1.23405e-05
0.000698354	2.2935e-06	0.000698354	2.29036e-06		0.000701848	2.15172e-06	0.000701848	2.14852e-06		0.000693061	2.1287e-06	0.000693061	2.12564e-06		0.000698476	2.32666e-06	0.000698476	2.3235e-06		0.000685311	2.24988e-06	0.000685311	2.24651e-06		0.000657102	8.86917e-06	0.000657102	8.8664e-06
-0.0244435	-1.5695e-05	-0.0244435	-1.55849e-05		-0.0244316	-1.46754e-05	-0.0244316	-1.45642e-05		-0.0244331	-1.48356e-05	-0.0244331	-1.47277e-05		-0.024437	-1.55403e-05	-0.024437	-1.54297e-05		-0.0244438	-1.47741e-05	-0.0244438	-1.46542e-05		-0.0244276	2.71472e-06	-0.0244276	2.81763e-06
-0.0495966	-2.64842e-05	-0.0495966	-2.62609e-05		-0.049626	-2.5195e-05	-0.049626	-2.4969e-05		-0.0495924	-2.52679e-05	-0.0495924	-2.50489e-05		-0.0495913	-2.60415e-05	-0.0495913	-2.58171e-05		-0.0496035	-2.49091e-05	-0.0496035	-2.46658e-05		-0.0495979	-5.62051e-06	-0.0495979	-5.41156e-06
-0.0752627	-3.24025e-05	-0.0752627	-3.20636e-05		-0.0752616	-3.11476e-05	-0.0752616	-3.08049e-05		-0.075281	-3.11301e-05	-0.075281	-3.07978e-05		-0.0752569	-3.18569e-05	-0.0752569	-3.15163e-05		-0.075271	-3.05923e-05	-0.075271	-3.0223e-05		-0.0752605	-1.16473e-05	-0.0752605	-1.13303e-05
-0.10046	-3.6027e-05	-0.10046	-3.55747e-05		-0.100435	-3.47612e-05	-0.100435	-3.43038e-05		-0.100429	-3.46281e-05	-0.100429	-3.41847e-05		-0.100459	-3.52867e-05	-0.100459	-3.4832e-05		-0.100463	-3.40718e-05	-0.100463	-3.35789e-05		-0.100436	-1.49858e-05	-0.100436	-1.45627e-05
-0.125597	-3.83912e-05	-0.125597	-3.78257e-05		-0.125588	-3.7219e-05	-0.125588	-3.66472e-05		-0.125595	-3.70355e-05	-0.125595	-3.6481e-05		-0.125599	-3.7652e-05	-0.125599	-3.70835e-05		-0.125662	-3.64079e-05	-0.125662	-3.57914e-05		-0.125606	-1.7101e-05	-0.125606	-1.65718e-05
-0.150726	-4.0196e-05	-0.150726	-3.95174e-05		-0.150724	-3.9024e-05	-0.150724	-3.83376e-05		-0.15072	-3.8775e-05	-0.15072	-3.81097e-05		-0.150718	-3.9336e-05	-0.150718	-3.86539e-05		-0.150733	-3.81379e-05	-0.150733	-3.73984e-05		-0.150727	-1.8642e-05	-0.150727	-1.8007e-05
-0.175875	-4.15029e-05	-0.175875	-4.07111e-05		-0.17587	-4.04022e-05	-0.17587	-3.96013e-05		-0.175871	-4.01205e-05	-0.175871	-3.93441e-05		-0.175887	-4.06529e-05	-0.175887	-3.98569e-05		-0.175891	-3.94351e-05	-0.175891	-3.85721e-05		-0.175905	-1.97999e-05	-0.175905	-1.90588e-05
-0.201068	-4.25907e-05	-0.201068	-4.16854e-05		-0.201062	-4.14929e-05	-0.201062	-4.05773e-05		-0.201067	-4.11814e-05	-0.201067	-4.02938e-05		-0.201059	-4.16797e-05	-0.201059	-4.07698e-05		-0.201071	-4.05072e-05	-0.201071	-3.95207e-05		-0.20106	-2.06294e-05	-0.20106	-1.97824e-05
-0.2267	-4.34153e-05	-0.2267	-4.23946e-05		-0.226714	-4.23954e-05	-0.226714	-4.13631e-05		-0.226699	-4.20499e-05	-0.226699	-4.10491e-05		-0.226695	-4.2541e-05	-0.226695	-4.1515e-05		-0.226708	-4.13444e-05	-0.226708	-4.02321e-05		-0.226702	-2.13223e-05	-0.226702	-2.03673e-05
-0.251879	-4.41624e-05	-0.251879	-4.30283e-05		-0.251881	-4.31198e-05	-0.251881	-4.19729e-05		-0.251885	-4.275e-05	-0.251885	-4.16381e-05		-0.251875	-4.32146e-05	-0.251875	-4.20747e-05		-0.25189	-4.20659e-05	-0.25189	-4.08301e-05		-0.251875	-2.18431e-05	-0.251875	-2.0782e-05
-0.277045	-4.47329e-05	-0.277045	-4.34855e-05		-0.277033	-4.37308e-05	-0.277033	-4.24693e-05		-0.277023	-4.33605e-05	-0.277023	-4.21376e-05		-0.27704	-4.37877e-05	-0.27704	-4.2534e-05		-0.277066	-4.2639e-05	-0.277066	-4.12797e-05		-0.277043	-2.22992e-05	-0.277043	-2.1132e-05
-0.302196	-4.5283e-05	-0.302196	-4.39224e-05		-0.302191	-4.42622e-05	-0.302191	-4.28861e-05		-0.302196	-4.38574e-05	-0.302196	-4.25233e-05		-0.302185	-4.42938e-05	-0.302185	-4.29262e-05		-0.302302	-4.31946e-05	-0.302302	-4.17114e-05		-0.302203	-2.26804e-05	-0.302203	-2.14072e-05
-0.327394	-4.56948e-05	-0.327394	-4.42207e-05		-0.32739	-4.47318e-05	-0.32739	-4.32409e-05		-0.327379	-4.42994e-05	-0.327379	-4.28541e-05		-0.327391	-4.47172e-05	-0.327391	-4.32355e-05		-0.327403	-4.36104e-05	-0.327403	-4.20041e-05		-0.327395	-2.30392e-05	-0.327395	-2.16599e-05
-0.352539	-4.6122e-05	-0.352539	-4.45348e-05		-0.352567	-4.5129e-05	-0.352567	-4.35235e-05		-0.352549	-4.46975e-05	-0.352549	-4.31412e-05		-0.352558	-4.51138e-05	-0.352558	-4.35182e-05		-0.352555	-4.4036e-05	-0.352555	-4.23063e-05		-0.352593	-2.3324e-05	-0.352593	-2.18386e-05
-0.378194	-4.6436e-05	-0.378194	-4.47332e-05		-0.378205	-4.55072e-05	-0.378205	-4.3785e-05		-0.378211	-4.50521e-05	-0.378211	-4.33825e-05		-0.378189	-4.54707e-05	-0.378189	-4.37592e-05		-0.378195	-4.43727e-05	-0.378195	-4.25172e-05		-0.378194	-2.36228e-05	-0.378194	-2.20295e-05
-0.403326	-4.67764e-05	-0.403326	-4.49605e-05		-0.403327	-4.58253e-05	-0.403327	-4.39887e-05		-0.403318	-4.537e-05	-0.403318	-4.35896e-05		-0.403301	-4.57873e-05	-0.403301	-4.39622e-05		-0.403321	-4.47312e-05	-0.403321	-4.27524e-05		-0.403306	-2.38592e-05	-0.403306	-2.21601e-05
-0.42849	-4.7058e-05	-0.42849	-4.51288e-05		-0.42847	-4.61308e-05	-0.42847	-4.41797e-05		-0.428457	-4.5653e-05	-0.428457	-4.37616e-05		-0.428458	-4.60514e-05	-0.428458	-4.41123e-05		-0.428473	-4.50022e-05	-0.428473	-4.29e-05		-0.428456	-2.41105e-05	-0.428456	-2.23054e-05
-0.453656	-4.73279e-05	-0.453656	-4.52854e-05		-0.453667	-4.63931e-05	-0.453667	-4.43272e-05		-0.453641	-4.5922e-05	-0.453641	-4.39194e-05		-0.453653	-4.6324e-05	-0.453653	-4.4271e-05		-0.453681	-4.53021e-05	-0.453681	-4.30762e-05		-0.453661	-2.43174e-05	-0.453661	-2.24062e-05
-0.478833	-4.75741e-05	-0.478833	-4.54183e-05		-0.478811	-4.66446e-05	-0.478811	-4.44642e-05		-0.478814	-4.61646e-05	-0.478814	-4.40509e-05		-0.478813	-4.65529e-05	-0.478813	-4.43859e-05		-0.478857	-4.55299e-05	-0.478857	-4.31805e-05		-0.478838	-2.45313e-05	-0.478838	-2.2514e-05
-0.504443	-4.78158e-05	-0.504443	-4.55446e-05		-0.50445	-4.68765e-05	-0.50445	-4.45793e-05		-0.504439	-4.63871e-05	-0.504439	-4.41602e-05		-0.504445	-4.67865e-05	-0.504445	-4.45035e-05		-0.504464	-4.57967e-05	-0.504464	-4.33217e-05		-0.504462	-2.47197e-05	-0.504462	-2.25945e-05
-0.529628	-4.80253e-05	-0.529628	-4.56407e-05		-0.529624	-4.70912e-05	-0.529624	-4.46794e-05		-0.529617	-4.65956e-05	-0.529617	-4.42576e-05		-0.529642	-4.69976e-05	-0.529642	-4.46006e-05		-0.52964	-4.59934e-05	-0.52964	-4.33949e-05		-0.529659	-2.49102e-05	-0.529659	-2.26788e-05
-0.554785	-4.82094e-05	-0.554785	-4.57116e-05		-0.55478	-4.72947e-05	-0.55478	-4.47684e-05		-0.554802	-4.679e-05	-0.554802	-4.43409e-05		-0.554774	-4.71974e-05	-0.554774	-4.46867e-05		-0.554794	-4.62206e-05	-0.554794	-4.34987e-05		-0.554776	-2.50735e-05	-0.554776	-2.27363e-05
-0.579983	-4.84088e-05	-0.579983	-4.57976e-05		-0.579986	-4.74922e-05	-0.579986	-4.48511e-05		-0.579976	-4.69781e-05	-0.579976	-4.44178e-05		-0.579961	-4.73772e-05	-0.579961	-4.47524e-05		-0.579976	-4.63956e-05	-0.579976	-4.35501e-05		-0.579964	-2.52437e-05	-0.579964	-2.28003e-05
-0.605117	-4.85706e-05	-0.605117	-4.58461e-05		-0.605118	-4.76691e-05	-0.605118	-4.49136e-05		-0.605109	-4.71533e-05	-0.605109	-4.44821e-05		-0.605113	-4.75588e-05	-0.605113	-4.48203e-05		-0.605117	-4.66013e-05	-0.605117	-4.36325e-05		-0.605107	-2.5392e-05	-0.605107	-2.28427e-05
-0.630271	-4.87558e-05	-0.630271	-4.59181e-05		-0.630269	-4.78361e-05	-0.630269	-4.4966e-05		-0.630261	-4.732e-05	-0.630261	-4.45377e-05		-0.630265	-4.7723e-05	-0.630265	-4.48707e-05		-0.630295	-4.67587e-05	-0.630295	-4.36664e-05		-0.630271	-2.5547e-05	-0.630271	-2.28917e-05
-0.655866	-4.89037e-05	-0.655866	-4.59508e-05		-0.655862	-4.80007e-05	-0.655862	-4.50141e-05		-0.655858	-4.74795e-05	-0.655858	-4.45842e-05		-0.65586	-4.78865e-05	-0.65586	-4.49183e-05		-0.65591	-4.69497e-05	-0.65591	-4.37316e-05		-0.65588	-2.5685e-05	-0.65588	-2.29218e-05
-0.681044	-4.90665e-05	-0.681044	-4.60002e-05		-0.681037	-4.81602e-05	-0.681037	-4.50589e-05		-0.681029	-4.76277e-05	-0.681029	-4.46213e-05		-0.681035	-4.80376e-05	-0.681035	-4.49555e-05		-0.681056	-4.70998e-05	-0.681056	-4.37583e-05		-0.681053	-2.58263e-05	-0.681053	-2.29571e-05
-0.706231	-4.91995e-05	-0.706231	-4.60198e-05		-0.70623	-4.83051e-05	-0.70623	-4.50892e-05		-0.706224	-4.77765e-05	-0.706224	-4.46588e-05		-0.706256	-4.81886e-05	-0.706256	-4.49924e-05		-0.706243	-4.72668e-05	-0.706243	-4.38018e-05		-0.706264	-2.59554e-05	-0.706264	-2.298e-05
-0.731388	-4.93543e-05	-0.731388	-4.60614e-05		-0.731383	-4.84486e-05	-0.731383	-4.51181e-05		-0.731396	-4.79167e-05	-0.731396	-4.46879e-05		-0.731373	-4.83232e-05	-0.731373	-4.50133e-05		-0.731391	-4.74075e-05	-0.731391	-4.38191e-05		-0.731379	-2.60892e-05	-0.731379	-2.3008e-05
-0.756551	-4.94765e-05	-0.756551	-4.60703e-05		-0.756539	-4.8581e-05	-0.756539	-4.51359e-05		-0.756554	-4.80425e-05	-0.756554	-4.47027e-05		-0.756534	-4.84682e-05	-0.756534	-4.50444e-05		-0.756549	-4.7563e-05	-0.756549	-4.38512e-05		-0.756531	-2.621e-05	-0.756531	-2.30228e-05
-0.781705	-4.96152e-05	-0.781705	-4.60957e-05		-0.78171	-4.87221e-05	-0.78171	-4.51624e-05		-0.781694	-4.81743e-05	-0.781694	-4.47236e-05		-0.7817	-4.8592e-05	-0.7817	-4.50543e-05		-0.781705	-4.76908e-05	-0.781705	-4.38555e-05		-0.781695	-2.633e-05	-0.781695	-2.30368e-05
-0.80735	-4.97375e-05	-0.80735	-4.61026e-05		-0.807337	-4.8841e-05	-0.807337	-4.51646e-05		-0.807312	-4.82979e-05	-0.807312	-4.4734e-05		-0.807323	-4.87245e-05	-0.807323	-4.50708e-05		-0.807342	-4.78412e-05	-0.807342	-4.38802e-05		-0.807318	-2.64457e-05	-0.807318	-2.30446e-05
-0.832523	-4.98699e-05	-0.832523	-4.61216e-05		-0.832521	-4.89761e-05	-0.832521	-4.51851e-05		-0.832514	-4.842e-05	-0.832514	-4.47449e-05		-0.832515	-4.88435e-05	-0.832515	-4.50758e-05		-0.832583	-4.79712e-05	-0.832583	-4.38863e-05		-0.832553	-2.65653e-05	-0.832553	-2.30578e-05
-0.857678	-4.99775e-05	-0.857678	-4.6116e-05		-0.857682	-4.9089e-05	-0.857682	-4.51834e-05		-0.857669	-4.85348e-05	-0.857669	-4.47487e-05		-0.857673	-4.89693e-05	-0.857673	-4.50878e-05		-0.857689	-4.81005e-05	-0.857689	-4.38925e-05		-0.857679	-2.667e-05	-0.857679	-2.30566e-05
-0.882816	-5.01055e-05	-0.882816	-4.61308e-05		-0.882824	-4.92087e-05	-0.882824	-4.51886e-05		-0.882811	-4.86552e-05	-0.882811	-4.4758e-05		-0.882842	-4.90738e-05	-0.882842	-4.50783e-05		-0.882835	-4.82218e-05	-0.882835	-4.38904e-05		-0.882838	-2.67796e-05	-0.882838	-2.30602e-05
-0.907945	-5.0208e-05	-0.907945	-4.61201e-05		-0.907943	-4.93173e-05	-0.907943	-4.51828e-05		-0.907971	-4.87608e-05	-0.907971	-4.47525e-05		-0.907937	-4.92001e-05	-0.907937	-4.50911e-05		-0.907937	-4.83457e-05	-0.907937	-4.38911e-05		-0.90794	-2.6879e-05	-0.90794	-2.30539e-05
-0.933099	-5.03241e-05	-0.933099	-4.6123e-05		-0.933097	-4.94333e-05	-0.933097	-4.51843e-05		-0.933113	-4.88679e-05	-0.933113	-4.47487e-05		-0.933093	-4.93084e-05	-0.933093	-4.50855e-05		-0.933101	-4.84636e-05	-0.933101	-4.38856e-05		-0.933097	-2.69872e-05	-0.933097	-2.30561e-05
-0.958755	-5.04353e-05	-0.958755	-4.61187e-05		-0.958757	-4.954e-05	-0.958757	-4.51741e-05		-0.958746	-4.89788e-05	-0.958746	-4.47464e-05		-0.958751	-4.94179e-05	-0.958751	-4.50789e-05		-0.958754	-4.85845e-05	-0.958754	-4.38807e-05		-0.958745	-2.70871e-05	-0.958745	-2.30479e-05
-0.983923	-5.05316e-05	-0.983923	-4.61017e-05		-0.983936	-4.96457e-05	-0.983936	-4.51652e-05		-0.983918	-4.90779e-05	-0.983918	-4.47344e-05		-0.983917	-4.95266e-05	-0.983917	-4.50737e-05		-0.983943	-4.86921e-05	-0.983943	-4.38647e-05		-0.983923	-2.71839e-05	-0.983923	-2.30387e-05
-1.00979	-5.05078e-05	-1.00979	-4.59614e-05		-1.0098	-4.96207e-05	-1.0098	-4.50224e-05		-1.00979	-4.90486e-05	-1.00979	-4.45909e-05		-1.00979	-4.95e-05	-1.00979	-4.49301e-05		-1.00981	-4.86828e-05	-1.00981	-4.37285e-05		-1.00979	-2.72164e-05	-1.00979	-2.29622e-05
-1.00973	-5.04985e-05	-1.00973	-4.59524e-05		-1.00973	-4.96111e-05	-1.00973	-4.5013e-05		-1.00972	-4.90381e-05	-1.00972	-4.45807e-05		-1.00972	-4.94899e-05	-1.00972	-4.49202e-05		-1.00974	-4.86739e-05	-1.00974	-4.37199e-05		-1.00972	-2.72112e-05	-1.00972	-2.29574e-05
-0.985465	-5.05232e-05	-0.985465	-4.60864e-05		-0.985465	-4.96329e-05	-0.985465	-4.51454e-05		-0.985456	-4.90615e-05	-0.985456	-4.47112e-05		-0.98545	-4.95098e-05	-0.98545	-4.505e-05		-0.985469	-4.86847e-05	-0.985469	-4.38497e-05		-0.985453	-2.71881e-05	-0.985453	-2.30364e-05
-0.960218	-5.04382e-05	-0.960218	-4.6115e-05		-0.960218	-4.95472e-05	-0.960218	-4.51747e-05		-0.960198	-4.89758e-05	-0.960198	-4.4737e-05		-0.960204	-4.94198e-05	-0.960204	-4.50742e-05		-0.96023	-4.85977e-05	-0.96023	-4.38865e-05		-0.960206	-2.71053e-05	-0.960206	-2.30601e-05
-0.934508	-5.03272e-05	-0.934508	-4.61198e-05		-0.934496	-4.94478e-05	-0.934496	-4.51923e-05		-0.934493	-4.88808e-05	-0.934493	-4.47555e-05		-0.934512	-4.93288e-05	-0.934512	-4.50995e-05		-0.934523	-4.84796e-05	-0.934523	-4.38946e-05		-0.934499	-2.701e-05	-0.934499	-2.3073e-05
-0.909293	-5.02632e-05	-0.909293	-4.61693e-05		-0.909298	-4.93438e-05	-0.909298	-4.52031e-05		-0.90932	-4.87931e-05	-0.90932	-4.4779e-05		-0.909304	-4.92308e-05	-0.909304	-4.51156e-05		-0.909342	-4.83612e-05	-0.909342	-4.38997e-05		-0.909325	-2.69031e-05	-0.909325	-2.30722e-05
-0.884201	-5.01038e-05	-0.884201	-4.61228e-05		-0.884147	-4.92267e-05	-0.884147	-4.52006e-05		-0.884191	-4.86587e-05	-0.884191	-4.47555e-05		-0.884195	-4.90878e-05	-0.884195	-4.50862e-05		-0.884206	-4.82659e-05	-0.884206	-4.39278e-05		-0.884197	-2.68131e-05	-0.884197	-2.3088e-05
-0.859038	-5.0035e-05	-0.859038	-4.61673e-05		-0.85904	-4.91216e-05	-0.85904	-4.52098e-05		-0.859004	-4.85691e-05	-0.859004	-4.47771e-05		-0.859028	-4.90126e-05	-0.859028	-4.51249e-05		-0.859041	-4.8112e-05	-0.859041	-4.38974e-05		-0.859025	-2.6701e-05	-0.859025	-2.3082e-05
-0.833843	-4.98881e-05	-0.833843	-4.61339e-05		-0.833878	-4.90001e-05	-0.833878	-4.52028e-05		-0.833877	-4.84473e-05	-0.833877	-4.47662e-05		-0.833848	-4.88661e-05	-0.833848	-4.50923e-05		-0.833844	-4.80111e-05	-0.833844	-4.39201e-05		-0.833854	-2.65919e-05	-0.833854	-2.3079e-05
-0.808692	-4.97823e-05	-0.808692	-4.61413e-05		-0.808695	-4.88772e-05	-0.808695	-4.51946e-05		-0.808677	-4.83196e-05	-0.808677	-4.47496e-05		-0.808676	-4.87547e-05	-0.808676	-4.50949e-05		-0.808687	-4.78701e-05	-0.808687	-4.39025e-05		-0.808676	-2.6487e-05	-0.808676	-2.30801e-05
-0.783063	-4.96537e-05	-0.783063	-4.61282e-05		-0.783064	-4.87516e-05	-0.783064	-4.51858e-05		-0.783054	-4.82109e-05	-0.783054	-4.47542e-05		-0.783056	-4.86317e-05	-0.783056	-4.50879e-05		-0.783079	-4.77324e-05	-0.783079	-4.38904e-05		-0.783055	-2.63624e-05	-0.783055	-2.30635e-05
-0.757867	-4.95013e-05	-0.757867	-4.60892e-05		-0.757836	-4.86112e-05	-0.757836	-4.51602e-05		-0.757842	-4.80576e-05	-0.757842	-4.47121e-05		-0.757862	-4.84841e-05	-0.757862	-4.50543e-05		-0.757886	-4.76051e-05	-0.757886	-4.38867e-05		-0.757863	-2.62583e-05	-0.757863	-2.30655e-05
-0.732699	-4.94e-05	-0.732699	-4.61012e-05		-0.732691	-4.84821e-05	-0.732691	-4.51457e-05		-0.732711	-4.795e-05	-0.732711	-4.47154e-05		-0.732698	-4.83706e-05	-0.732698	-4.50547e-05		-0.732753	-4.74394e-05	-0.732753	-4.38443e-05		-0.732714	-2.61207e-05	-0.732714	-2.30338e-05
-0.707566	-4.92278e-05	-0.707566	-4.60421e-05		-0.707521	-4.8331e-05	-0.707521	-4.51091e-05		-0.707547	-4.77883e-05	-0.707547	-4.46649e-05		-0.707557	-4.82066e-05	-0.707557	-4.50044e-05		-0.707565	-4.73097e-05	-0.707565	-4.38382e-05		-0.707549	-2.60065e-05	-0.707549	-2.30257e-05
-0.682362	-4.91075e-05	-0.682362	-4.60353e-05		-0.682359	-4.81888e-05	-0.682359	-4.50816e-05		-0.682339	-4.76642e-05	-0.682339	-4.46521e-05		-0.68236	-4.80835e-05	-0.68236	-4.49954e-05		-0.68237	-4.71304e-05	-0.68237	-4.37826e-05		-0.682349	-2.58657e-05	-0.682349	-2.29911e-05
-0.657169	-4.89353e-05	-0.657169	-4.59765e-05		-0.657207	-4.80349e-05	-0.657207	-4.50422e-05		-0.657201	-4.75027e-05	-0.657201	-4.46015e-05		-0.657169	-4.79062e-05	-0.657169	-4.4932e-05		-0.657191	-4.69893e-05	-0.657191	-4.3765e-05		-0.657186	-2.57351e-05	-0.657186	-2.29664e-05
-0.631603	-4.8791e-05	-0.631603	-4.59474e-05		-0.631609	-4.78702e-05	-0.631609	-4.4994e-05		-0.63159	-4.73507e-05	-0.63159	-4.45625e-05		-0.631597	-4.77655e-05	-0.631597	-4.49071e-05		-0.631609	-4.68028e-05	-0.631609	-4.3704e-05		-0.631598	-2.55903e-05	-0.631598	-2.29294e-05
-0.606426	-4.86099e-05	-0.606426	-4.58796e-05		-0.606424	-4.76996e-05	-0.606424	-4.49381e-05		-0.606416	-4.71842e-05	-0.606416	-4.45072e-05		-0.60642	-4.75861e-05	-0.60642	-4.48417e-05		-0.606439	-4.6633e-05	-0.606439	-4.36576e-05		-0.606417	-2.5442e-05	-0.606417	-2.28872e-05
-0.581266	-4.84424e-05	-0.581266	-4.58254e-05		-0.581205	-4.75195e-05	-0.581205	-4.48729e-05		-0.581251	-4.70025e-05	-0.581251	-4.44365e-05		-0.581266	-4.74142e-05	-0.581266	-4.47836e-05		-0.58128	-4.64474e-05	-0.58128	-4.35955e-05		-0.581267	-2.52979e-05	-0.581267	-2.2849e-05
-0.556052	-4.82536e-05	-0.556052	-4.57501e-05		-0.556062	-4.73323e-05	-0.556062	-4.48002e-05		-0.556078	-4.68307e-05	-0.556078	-4.43759e-05		-0.556072	-4.72303e-05	-0.556072	-4.47137e-05		-0.556107	-4.62532e-05	-0.556107	-4.35248e-05		-0.556084	-2.51304e-05	-0.556084	-2.27877e-05
-0.530937	-4.80555e-05	-0.530937	-4.56651e-05		-0.530897	-4.71282e-05	-0.530897	-4.47107e-05		-0.530923	-4.66191e-05	-0.530923	-4.42754e-05		-0.530925	-4.70298e-05	-0.530925	-4.4627e-05		-0.530944	-4.60489e-05	-0.530944	-4.34439e-05		-0.530923	-2.49709e-05	-0.530923	-2.27341e-05
-0.505284	-4.78482e-05	-0.505284	-4.55733e-05		-0.50529	-4.69137e-05	-0.50529	-4.46127e-05		-0.505268	-4.64299e-05	-0.505268	-4.41994e-05		-0.505279	-4.6826e-05	-0.505279	-4.45393e-05		-0.505296	-4.58235e-05	-0.505296	-4.33444e-05		-0.50528	-2.47865e-05	-0.50528	-2.26578e-05
-0.480065	-4.76147e-05	-0.480065	-4.54533e-05		-0.480113	-4.66779e-05	-0.480113	-4.44916e-05		-0.480112	-4.61896e-05	-0.480112	-4.40702e-05		-0.480071	-4.65908e-05	-0.480071	-4.44182e-05		-0.4801	-4.55998e-05	-0.4801	-4.32443e-05		-0.480107	-2.4604e-05	-0.480107	-2.25814e-05
-0.454956	-4.73874e-05	-0.454956	-4.5339e-05		-0.454952	-4.64409e-05	-0.454952	-4.43691e-05		-0.454943	-4.59701e-05	-0.454943	-4.39618e-05		-0.454941	-4.63718e-05	-0.454941	-4.43129e-05		-0.454956	-4.53335e-05	-0.454956	-4.31013e-05		-0.45494	-2.44016e-05	-0.45494	-2.2485e-05
-0.42976	-4.71159e-05	-0.42976	-4.5181e-05		-0.429764	-4.61719e-05	-0.429764	-4.42149e-05		-0.429754	-4.56848e-05	-0.429754	-4.37876e-05		-0.429753	-4.60916e-05	-0.429753	-4.41466e-05		-0.42978	-4.5086e-05	-0.42978	-4.29775e-05		-0.429755	-2.42016e-05	-0.429755	-2.23911e-05
-0.404595	-4.68467e-05	-0.404595	-4.50251e-05		-0.404553	-4.58777e-05	-0.404553	-4.40355e-05		-0.404578	-4.54307e-05	-0.404578	-4.36447e-05		-0.404592	-4.58469e-05	-0.404592	-4.40159e-05		-0.404618	-4.47706e-05	-0.404618	-4.27855e-05		-0.404594	-2.39684e-05	-0.404594	-2.22639e-05
-0.379484	-4.65238e-05	-0.379484	-4.48153e-05		-0.379471	-4.55613e-05	-0.379471	-4.38333e-05		-0.379491	-4.5102e-05	-0.379491	-4.34267e-05		-0.379467	-4.55021e-05	-0.379467	-4.37847e-05		-0.379508	-4.44817e-05	-0.379508	-4.26197e-05		-0.379485	-2.37258e-05	-0.379485	-2.2127e-05
-0.353858	-4.62005e-05	-0.353858	-4.46073e-05		-0.353833	-4.52029e-05	-0.353833	-4.35916e-05		-0.353851	-4.4786e-05	-0.353851	-4.3224e-05		-0.353822	-4.52045e-05	-0.353822	-4.36032e-05		-0.353862	-4.40879e-05	-0.353862	-4.23518e-05		-0.353849	-2.34534e-05	-0.353849	-2.19626e-05
-0.328683	-4.5787e-05	-0.328683	-4.43072e-05		-0.32868	-4.48185e-05	-0.32868	-4.33218e-05		-0.328665	-4.43816e-05	-0.328665	-4.29307e-05		-0.328671	-4.47884e-05	-0.328671	-4.33009e-05		-0.328675	-4.37299e-05	-0.328675	-4.21173e-05		-0.328675	-2.3174e-05	-0.328675	-2.17893e-05
-0.303464	-4.5382e-05	-0.303464	-4.40157e-05		-0.303476	-4.4359e-05	-0.303476	-4.2977e-05		-0.30347	-4.39457e-05	-0.30347	-4.2606e-05		-0.303447	-4.44072e-05	-0.303447	-4.30339e-05		-0.303476	-4.32675e-05	-0.303476	-4.17786e-05		-0.303476	-2.28696e-05	-0.303476	-2.15911e-05
-0.278323	-4.48599e-05	-0.278323	-4.36068e-05		-0.278328	-4.38655e-05	-0.278328	-4.25981e-05		-0.278313	-4.34779e-05	-0.278313	-4.22493e-05		-0.278314	-4.38927e-05	-0.278314	-4.26332e-05		-0.278332	-4.27918e-05	-0.278332	-4.14263e-05		-0.278316	-2.25131e-05	-0.278316	-2.13406e-05
-0.253157	-4.43135e-05	-0.253157	-4.31737e-05		-0.253151	-4.32527e-05	-0.253151	-4.21e-05		-0.253145	-4.28655e-05	-0.253145	-4.1748e-05		-0.253149	-4.33555e-05	-0.253149	-4.22099e-05		-0.253171	-4.22178e-05	-0.253171	-4.09757e-05		-0.25315	-2.21427e-05	-0.25315	-2.10762e-05
-0.227996	-4.36309e-05	-0.227996	-4.26044e-05		-0.227959	-4.25765e-05	-0.227959	-4.15385e-05		-0.22798	-4.22363e-05	-0.22798	-4.12299e-05		-0.227987	-4.26969e-05	-0.227987	-4.16651e-05		-0.22801	-4.1541e-05	-0.22801	-4.04223e-05		-0.227988	-2.1686e-05	-0.227988	-2.07255e-05
-0.202305	-4.28051e-05	-0.202305	-4.18943e-05		-0.20234	-4.17165e-05	-0.20234	-4.07951e-05		-0.20235	-4.13603e-05	-0.20235	-4.04671e-05		-0.202343	-4.18689e-05	-0.202343	-4.09532e-05		-0.202377	-4.07347e-05	-0.202377	-3.97418e-05		-0.202351	-2.12085e-05	-0.202351	-2.0356e-05
-0.177164	-4.18155e-05	-0.177164	-4.10179e-05		-0.177127	-4.06755e-05	-0.177127	-3.9869e-05		-0.177154	-4.04068e-05	-0.177154	-3.96248e-05		-0.177152	-4.09402e-05	-0.177152	-4.01384e-05		-0.17717	-3.97172e-05	-0.17717	-3.8848e-05		-0.177152	-2.05909e-05	-0.177152	-1.98446e-05
-0.151994	-4.05242e-05	-0.151994	-3.98399e-05		-0.151997	-3.93938e-05	-0.151997	-3.87017e-05		-0.151982	-3.91071e-05	-0.151982	-3.84361e-05		-0.151985	-3.96676e-05	-0.151985	-3.89797e-05		-0.151993	-3.85063e-05	-0.151993	-3.77606e-05		-0.151988	-1.99132e-05	-0.151988	-1.92729e-05
-0.126851	-3.89112e-05	-0.126851	-3.83401e-05		-0.126875	-3.77161e-05	-0.126875	-3.71383e-05		-0.126871	-3.75017e-05	-0.126871	-3.69417e-05		-0.126846	-3.81152e-05	-0.126846	-3.75411e-05		-0.126861	-3.68807e-05	-0.126861	-3.62583e-05		-0.126864	-1.90652e-05	-0.126864	-1.85307e-05
-0.101722	-3.66677e-05	-0.101722	-3.62097e-05		-0.10172	-3.54623e-05	-0.10172	-3.49991e-05		-0.10171	-3.52997e-05	-0.10171	-3.48507e-05		-0.101722	-3.59332e-05	-0.101722	-3.54728e-05		-0.101723	-3.4768e-05	-0.101723	-3.42689e-05		-0.101713	-1.80267e-05	-0.101713	-1.75982e-05
-0.0765616	-3.35059e-05	-0.0765616	-3.31612e-05		-0.076556	-3.22157e-05	-0.076556	-3.18671e-05		-0.0765487	-3.21376e-05	-0.0765487	-3.17997e-05		-0.0765531	-3.28956e-05	-0.0765531	-3.25492e-05		-0.0765688	-3.16564e-05	-0.0765688	-3.12808e-05		-0.0765473	-1.66956e-05	-0.0765473	-1.63731e-05
-0.050884	-2.82851e-05	-0.050884	-2.8056e-05		-0.0508539	-2.70021e-05	-0.0508539	-2.67705e-05		-0.0508635	-2.70509e-05	-0.0508635	-2.68264e-05		-0.0508808	-2.78304e-05	-0.0508808	-2.76001e-05		-0.0508926	-2.67078e-05	-0.0508926	-2.64582e-05		-0.0508733	-1.48766e-05	-0.0508733	-1.46623e-05
-0.0256685	-1.90672e-05	-0.0256685	-1.89517e-05		-0.0256954	-1.78702e-05	-0.0256954	-1.77532e-05		-0.0257012	-1.80291e-05	-0.0257012	-1.79157e-05		-0.0257003	-1.8857e-05	-0.0257003	-1.87407e-05		-0.0257185	-1.8036e-05	-0.0257185	-1.79098e-05		-0.0257082	-1.24631e-05	-0.0257082	-1.23548e-05
-0.000596224	-2.36175e-06	-0.000596224	-2.35907e-06		-0.000528707	-2.05993e-06	-0.000528707	-2.05752e-06		-0.000547923	-2.15604e-06	-0.000547923	-2.15363e-06		-0.000566829	-2.34248e-06	-0.000566829	-2.33991e-06		-0.000586844	-2.22036e-06	-0.000586844	-2.21748e-06		-0.000570285	-8.90273e-06	-0.000570285	-8.90032e-06
0.0245742	1.5714e-05	0.0245742	1.56033e-05		0.0245652	1.46491e-05	0.0245652	1.45372e-05		0.0245704	1.48465e-05	0.0245704	1.4738e-05		0.0245785	1.55272e-05	0.0245785	1.54159e-05		0.0245803	1.48524e-05	0.0245803	1.47318e-05		0.0245726	-2.6996e-06	0.0245726	-2.80313e-06
0.0497329	2.64778e-05	0.0497329	2.62539e-05		0.0497388	2.51753e-05	0.0497388	2.49488e-05		0.0497396	2.52738e-05	0.0497396	2.50543e-05		0.0497732	2.60699e-05	0.0497732	2.58446e-05		0.0497397	2.49392e-05	0.0497397	2.46951e-05		0.0497535	5.62272e-06	0.0497535	5.41312e-06
0.0753981	3.24543e-05	0.0753981	3.21148e-05		0.0753939	3.11409e-05	0.0753939	3.07976e-05		0.075405	3.11108e-05	0.075405	3.0778e-05		0.0754073	3.18651e-05	0.0754073	3.15239e-05		0.0753885	3.06034e-05	0.0753885	3.02336e-05		0.0754118	1.16538e-05	0.0754118	1.13361e-05
0.100582	3.60064e-05	0.100582	3.55536e-05		0.10058	3.47749e-05	0.10058	3.43169e-05		0.100585	3.46547e-05	0.100585	3.42107e-05		0.100581	3.52785e-05	0.100581	3.48233e-05		0.100562	3.40728e-05	0.100562	3.35794e-05		0.100586	1.49947e-05	0.100586	1.45709e-05
0.125704	3.84421e-05	0.125704	3.78761e-05		0.125757	3.72302e-05	0.125757	3.66576e-05		0.125727	3.70261e-05	0.125727	3.64711e-05		0.125726	3.76444e-05	0.125726	3.70754e-05		0.125698	3.64199e-05	0.125698	3.58032e-05		0.125726	1.7118e-05	0.125726	1.65883e-05
0.150909	4.019e-05	0.150909	3.95106e-05		0.150873	3.90338e-05	0.150873	3.83467e-05		0.150864	3.88014e-05	0.150864	3.81354e-05		0.150872	3.93516e-05	0.150872	3.86688e-05		0.150851	3.81385e-05	0.150851	3.73984e-05		0.150873	1.86577e-05	0.150873	1.80221e-05
0.175998	4.15496e-05	0.175998	4.07572e-05		0.176045	4.04022e-05	0.176045	3.96005e-05		0.176031	4.00966e-05	0.176031	3.93195e-05		0.176035	4.06563e-05	0.176035	3.98596e-05		0.176014	3.94612e-05	0.176014	3.85977e-05		0.176034	1.9802e-05	0.176034	1.90603e-05
0.201222	4.26017e-05	0.201222	4.16957e-05		0.201215	4.15008e-05	0.201215	4.05845e-05		0.201217	4.12086e-05	0.201217	4.03203e-05		0.201226	4.16876e-05	0.201226	4.07769e-05		0.20122	4.05055e-05	0.20122	3.95183e-05		0.201223	2.06348e-05	0.201223	1.9787e-05
0.226834	4.34775e-05	0.226834	4.24563e-05		0.226847	4.23933e-05	0.226847	4.13603e-05		0.226855	4.20252e-05	0.226855	4.10238e-05		0.226882	4.25308e-05	0.226882	4.1504e-05		0.226861	4.13788e-05	0.226861	4.02658e-05		0.226864	2.13206e-05	0.226864	2.03648e-05
0.252024	4.41829e-05	0.252024	4.30483e-05		0.252024	4.31309e-05	0.252024	4.19832e-05		0.252029	4.27788e-05	0.252029	4.16663e-05		0.252026	4.3228e-05	0.252026	4.20874e-05		0.252021	4.20753e-05	0.252021	4.08388e-05		0.252035	2.18376e-05	0.252035	2.07758e-05
0.2772	4.47839e-05	0.2772	4.35358e-05		0.277188	4.37422e-05	0.277188	4.248e-05		0.277186	4.3331e-05	0.277186	4.21074e-05		0.277191	4.37862e-05	0.277191	4.25317e-05		0.277172	4.2679e-05	0.277172	4.13191e-05		0.277195	2.23091e-05	0.277195	2.11413e-05
0.302348	4.52911e-05	0.302348	4.39299e-05		0.30236	4.42769e-05	0.30236	4.29e-05		0.302347	4.38873e-05	0.302347	4.25526e-05		0.302354	4.43069e-05	0.302354	4.29385e-05		0.302332	4.31913e-05	0.302332	4.1708e-05		0.302386	2.26893e-05	0.302386	2.14154e-05
0.327591	4.57311e-05	0.327591	4.42562e-05		0.327566	4.47388e-05	0.327566	4.32472e-05		0.327545	4.42976e-05	0.327545	4.28516e-05		0.327552	4.4719e-05	0.327552	4.32366e-05		0.32753	4.36508e-05	0.32753	4.20439e-05		0.327576	2.30432e-05	0.327576	2.16632e-05
0.352704	4.61305e-05	0.352704	4.45425e-05		0.352734	4.51348e-05	0.352734	4.35286e-05		0.352708	4.47285e-05	0.352708	4.31715e-05		0.352711	4.51343e-05	0.352711	4.3538e-05		0.352695	4.40505e-05	0.352695	4.23201e-05		0.352709	2.33255e-05	0.352709	2.18396e-05
0.378298	4.64873e-05	0.378298	4.47841e-05		0.378298	4.55111e-05	0.378298	4.37884e-05		0.378302	4.50354e-05	0.378302	4.33654e-05		0.378306	4.54591e-05	0.378306	4.3747e-05		0.378306	4.44185e-05	0.378306	4.25625e-05		0.378306	2.36318e-05	0.378306	2.2038e-05
0.403466	4.68093e-05	0.403466	4.49927e-05		0.403481	4.58325e-05	0.403481	4.39951e-05		0.403478	4.53902e-05	0.403478	4.3609e-05		0.403499	4.57944e-05	0.403499	4.39683e-05		0.403488	4.47361e-05	0.403488	4.27565e-05		0.403487	2.38703e-05	0.403487	2.21705e-05
0.428613	4.70909e-05	0.428613	4.51612e-05		0.428603	4.61331e-05	0.428603	4.41814e-05		0.428613	4.56491e-05	0.428613	4.3757e-05		0.42862	4.60611e-05	0.42862	4.41213e-05		0.428627	4.50356e-05	0.428627	4.29326e-05		0.428621	2.41201e-05	0.428621	2.23144e-05
0.453814	4.73636e-05	0.453814	4.53204e-05		0.453803	4.64009e-05	0.453803	4.43344e-05		0.453802	4.59461e-05	0.453802	4.39428e-05		0.453806	4.63369e-05	0.453806	4.42831e-05		0.453812	4.5306e-05	0.453812	4.30795e-05		0.453805	2.43166e-05	0.453805	2.24047e-05
0.478962	4.75958e-05	0.478962	4.54394e-05		0.478975	4.66575e-05	0.478975	4.44764e-05		0.478962	4.61538e-05	0.478962	4.40394e-05		0.478967	4.65476e-05	0.478967	4.43799e-05		0.478948	4.55651e-05	0.478948	4.32153e-05		0.478965	2.45322e-05	0.478965	2.25144e-05
0.504673	4.78393e-05	0.504673	4.55671e-05		0.504597	4.68785e-05	0.504597	4.45807e-05		0.504592	4.64148e-05	0.504592	4.41873e-05		0.504594	4.68079e-05	0.504594	4.45243e-05		0.504578	4.57955e-05	0.504578	4.33199e-05		0.504598	2.47184e-05	0.504598	2.25926e-05
0.529759	4.80375e-05	0.529759	4.56524e-05		0.529805	4.71108e-05	0.529805	4.46982e-05		0.529767	4.65984e-05	0.529767	4.42597e-05		0.529771	4.69946e-05	0.529771	4.4597e-05		0.529752	4.60305e-05	0.529752	4.34315e-05		0.529781	2.49167e-05	0.529781	2.26847e-05
0.554917	4.82508e-05	0.554917	4.57524e-05		0.554925	4.72953e-05	0.554925	4.47683e-05		0.55492	4.68119e-05	0.55492	4.43622e-05		0.554928	4.72118e-05	0.554928	4.47004e-05		0.554929	4.62259e-05	0.554929	4.35033e-05		0.554928	2.50678e-05	0.554928	2.27299e-05
0.580094	4.84217e-05	0.580094	4.581e-05		0.580107	4.75054e-05	0.580107	4.48637e-05		0.580103	4.69813e-05	0.580103	4.44204e-05		0.580127	4.73765e-05	0.580127	4.4751e-05		0.580105	4.64279e-05	0.580105	4.35818e-05		0.580111	2.52531e-05	0.580111	2.28091e-05
0.605266	4.86147e-05	0.605266	4.58896e-05		0.605259	4.76668e-05	0.605259	4.49106e-05		0.605267	4.71721e-05	0.605267	4.45002e-05		0.60527	4.75716e-05	0.60527	4.48324e-05		0.60526	4.66095e-05	0.60526	4.36399e-05		0.605276	2.53914e-05	0.605276	2.28414e-05
0.630434	4.8764e-05	0.630434	4.59256e-05		0.6304	4.78514e-05	0.6304	4.49807e-05		0.630404	4.73221e-05	0.630404	4.45392e-05		0.630408	4.77165e-05	0.630408	4.48635e-05		0.630388	4.6786e-05	0.630388	4.36932e-05		0.630408	2.55565e-05	0.630408	2.29006e-05
0.656012	4.89386e-05	0.656012	4.5985e-05		0.656022	4.80025e-05	0.656022	4.50152e-05		0.656009	4.74949e-05	0.656009	4.45989e-05		0.656014	4.78956e-05	0.656014	4.49267e-05		0.655993	4.69585e-05	0.655993	4.374e-05		0.65603	2.56775e-05	0.65603	2.29137e-05
0.68124	4.90856e-05	0.68124	4.60185e-05		0.681184	4.81669e-05	0.681184	4.5065e-05		0.681178	4.76279e-05	0.681178	4.46208e-05		0.681177	4.80312e-05	0.681177	4.49484e-05		0.681165	4.71228e-05	0.681165	4.37809e-05		0.681177	2.58368e-05	0.681177	2.2967e-05
0.706363	4.92384e-05	0.706363	4.60581e-05		0.706387	4.83058e-05	0.706387	4.50891e-05		0.706363	4.77837e-05	0.706363	4.46654e-05		0.706374	4.81962e-05	0.706374	4.49994e-05		0.706357	4.7277e-05	0.706357	4.38115e-05		0.706376	2.59591e-05	0.706376	2.29832e-05
0.731514	4.93688e-05	0.731514	4.60753e-05		0.731506	4.84579e-05	0.731506	4.51268e-05		0.731507	4.79178e-05	0.731507	4.46886e-05		0.731519	4.8324e-05	0.731519	4.50134e-05		0.731526	4.7426e-05	0.731526	4.38369e-05		0.731521	2.60968e-05	0.731521	2.3015e-05
0.75665	4.95132e-05	0.75665	4.61065e-05		0.756655	4.85859e-05	0.756655	4.51403e-05		0.756654	4.80534e-05	0.756654	4.47132e-05		0.756678	4.84684e-05	0.756678	4.50439e-05		0.756655	4.75702e-05	0.756655	4.38579e-05		0.756665	2.62098e-05	0.756665	2.30221e-05
0.781816	4.9629e-05	0.781816	4.61091e-05		0.781811	4.87201e-05	0.781811	4.516e-05		0.781822	4.81772e-05	0.781822	4.47258e-05		0.781825	4.85859e-05	0.781825	4.50476e-05		0.781809	4.7712e-05	0.781809	4.38763e-05		0.781825	2.63441e-05	0.781825	2.30503e-05
0.807461	4.9764e-05	0.807461	4.61286e-05		0.807441	4.8844e-05	0.807441	4.51672e-05		0.807447	4.83067e-05	0.807447	4.47422e-05		0.807451	4.8728e-05	0.807451	4.50737e-05		0.807437	4.78452e-05	0.807437	4.38837e-05		0.807454	2.64408e-05	0.807454	2.3039e-05
0.832637	4.98818e-05	0.832637	4.6133e-05		0.832639	4.89766e-05	0.832639	4.5185e-05		0.832633	4.84287e-05	0.832633	4.4753e-05		0.832653	4.8843e-05	0.832653	4.50747e-05		0.832626	4.79802e-05	0.832626	4.38951e-05		0.832661	2.65624e-05	0.832661	2.30545e-05
0.857822	5.00117e-05	0.857822	4.61495e-05		0.85778	4.90914e-05	0.85778	4.51854e-05		0.857777	4.85423e-05	0.857777	4.47557e-05		0.857782	4.89693e-05	0.857782	4.50873e-05		0.857766	4.81124e-05	0.857766	4.3904e-05		0.857781	2.667e-05	0.857781	2.30562e-05
0.882924	5.0113e-05	0.882924	4.61378e-05		0.882951	4.92071e-05	0.882951	4.51864e-05		0.882928	4.86576e-05	0.882928	4.47599e-05		0.882938	4.9081e-05	0.882938	4.50851e-05		0.882919	4.82305e-05	0.882919	4.38987e-05		0.882941	2.67851e-05	0.882941	2.30653e-05
0.908029	5.02431e-05	0.908029	4.61549e-05		0.908032	4.93228e-05	0.908032	4.51879e-05		0.908027	4.87647e-05	0.908027	4.47562e-05		0.908039	4.92017e-05	0.908039	4.50922e-05		0.908046	4.83588e-05	0.908046	4.39037e-05		0.908047	2.68849e-05	0.908047	2.30593e-05
0.933172	5.03419e-05	0.933172	4.61405e-05		0.933184	4.94333e-05	0.933184	4.51839e-05		0.933172	4.88781e-05	0.933172	4.47586e-05		0.933218	4.93062e-05	0.933218	4.50828e-05		0.93319	4.84743e-05	0.93319	4.38959e-05		0.933193	2.69902e-05	0.933193	2.30588e-05
0.958844	5.04542e-05	0.958844	4.61372e-05		0.958849	4.95426e-05	0.958849	4.51763e-05		0.958853	4.89797e-05	0.958853	4.47469e-05		0.958854	4.94261e-05	0.958854	4.50866e-05		0.958838	4.85993e-05	0.958838	4.3895e-05		0.958862	2.70874e-05	0.958862	2.30478e-05
0.98403	5.05571e-05	0.98403	4.61267e-05		0.984024	4.96468e-05	0.984024	4.51658e-05		0.984015	4.90877e-05	0.984015	4.47438e-05		0.984027	4.9522e-05	0.984027	4.50686e-05		0.984007	4.87101e-05	0.984007	4.38823e-05		0.984038	2.71859e-05	0.984038	2.30402e-05
1.00993	5.05267e-05	1.00993	4.59797e-05		1.00993	4.96187e-05	1.00993	4.50198e-05		1.00992	4.9055e-05	1.00992	4.45967e-05		1.00993	4.94966e-05	1.00993	4.4926e-05		1.00992	4.86923e-05	1.00992	4.37374e-05		1.00994	2.72139e-05	1.00994	2.29591e-05

## Sheet: Figure 1E - Raman
0.1			0.3			0.4			0.2			0.5			rq			DSC-0.1			DSC-0.3			DSC-0.4			DSC-0.2			DSC-0.5			DSC-rq			MP-0.1			MP-0.3			MP-0.5			MP-rq
Raman shift (cm-1)	Intensity		Raman shift (cm-1)	Intensity		Raman shift (cm-1)	Intensity		Raman shift (cm-1)	Intensity		Raman shift (cm-1)	Intensity		Raman shift (cm-1)	Intensity		Raman shift (cm-1)	Intensity		Raman shift (cm-1)	Intensity		Raman shift (cm-1)	Intensity		Raman shift (cm-1)	Intensity		Raman shift (cm-1)	Intensity		Raman shift (cm-1)	Intensity		Raman shift (cm-1)	Intensity		Raman shift (cm-1)	Intensity		Raman shift (cm-1)	Intensity		Raman shift (cm-1)	Intensity
100	1723.08		100	1638.18		100	1763.68		100	1571.34		100	1885.17		100	1494.29		100	2079.77		100	2031.8		100	2059.32		100	1793		100	1678.96		100	1940.54		53.4223	2324.5		53.4223	2078		53.4223	2247.25		53.4223	1913
101.693	1704.13		101.693	1626.63		101.693	1698.64		101.693	1558.79		101.693	1845.05		101.693	1498.68		101.693	2145.8		101.693	2077.15		101.693	2065.64		101.693	1817.42		101.693	1674.24		101.693	1940.34		55.3245	2618.25		55.3245	2265.5		55.3245	2469.25		55.3245	2116.75
103.386	1700.12		103.386	1609.25		103.386	1733.04		103.386	1550.21		103.386	1844.28		103.386	1480.06		103.386	2128.19		103.386	2011.99		103.386	2076.68		103.386	1829.25		103.386	1694.19		103.386	1893.01		57.2262	2753.75		57.2262	2507.5		57.2262	2662		57.2262	2321
105.079	1752.02		105.079	1612.26		105.079	1727.17		105.079	1576.45		105.079	1884.31		105.079	1495.74		105.079	2156.53		105.079	2029.03		105.079	2044.78		105.079	1796.73		105.079	1705.77		105.079	1932.84		59.1276	2867.5		59.1276	2633.75		59.1276	2826		59.1276	2435.25
106.771	1752.98		106.771	1622.43		106.771	1723.23		106.771	1574.61		106.771	1861.68		106.771	1520.47		106.771	2124.66		106.771	2008.13		106.771	2035.59		106.771	1783.45		106.771	1674.02		106.771	1927.93		61.0286	3002		61.0286	2674		61.0286	2953.25		61.0286	2544.75
108.464	1723.96		108.464	1617.14		108.464	1715.85		108.464	1551.36		108.464	1840.8		108.464	1475.86		108.464	2097.89		108.464	2008.23		108.464	2001.22		108.464	1779.78		108.464	1647.85		108.464	1912.53		62.9271	3074		62.9271	2756		62.9271	3022.75		62.9271	2598.5
110.157	1672.02		110.157	1592.01		110.157	1699.45		110.157	1535.23		110.157	1815.35		110.157	1439.02		110.157	2099.68		110.157	1991.22		110.157	2014.31		110.157	1764.3		110.157	1644.58		110.157	1896.58		64.8273	3156.25		64.8273	2882		64.8273	3064		64.8273	2652.5
111.85	1653.72		111.85	1578.46		111.85	1687.69		111.85	1536.04		111.85	1795.44		111.85	1448.46		111.85	2100.85		111.85	1987.12		111.85	2038.31		111.85	1759.4		111.85	1656.68		111.85	1878		66.7271	3240.5		66.7271	2880.5		66.7271	3118.25		66.7271	2683
113.543	1677.57		113.543	1583.05		113.543	1679.05		113.543	1537.74		113.543	1798.98		113.543	1456.15		113.543	2088.89		113.543	2013.32		113.543	2008.41		113.543	1772.67		113.543	1653.78		113.543	1873.17		68.6245	3261.5		68.6245	2896.25		68.6245	3145		68.6245	2766.5
115.236	1653.21		115.236	1572.27		115.236	1660.93		115.236	1525.17		115.236	1793.45		115.236	1442.21		115.236	2092.6		115.236	1981.46		115.236	1993.24		115.236	1756.57		115.236	1613.94		115.236	1890.32		70.5235	3282.5		70.5235	2938.75		70.5235	3157		70.5235	2800.25
116.929	1642.76		116.929	1595.45		116.929	1697.77		116.929	1515.08		116.929	1771.25		116.929	1462.24		116.929	2097.75		116.929	1973.13		116.929	1981.96		116.929	1729.87		116.929	1614.26		116.929	1872.83		72.4201	3284		72.4201	2950.75		72.4201	3265		72.4201	2858.75
118.622	1685.66		118.622	1588.73		118.622	1661.72		118.622	1487.54		118.622	1763.58		118.622	1454.02		118.622	2050.8		118.622	1963.02		118.622	1985.45		118.622	1753.19		118.622	1647.89		118.622	1879.85		74.3184	3275.5		74.3184	2966		74.3184	3260.5		74.3184	2823.75
120.314	1615.86		120.314	1540.77		120.314	1640.12		120.314	1502.35		120.314	1734.4		120.314	1448.89		120.314	2061.75		120.314	1951.82		120.314	2007.16		120.314	1694.65		120.314	1637.65		120.314	1840.42		76.2142	3279.75		76.2142	2975		76.2142	3275.25		76.2142	2866.5
122.007	1634.43		122.007	1570.13		122.007	1637.42		122.007	1495.18		122.007	1762.39		122.007	1449.85		122.007	2016.61		122.007	1974.77		122.007	1970.49		122.007	1683.48		122.007	1587.86		122.007	1805.1		78.1117	3321.75		78.1117	3012.75		78.1117	3271.5		78.1117	2884.5
123.7	1615.79		123.7	1558.09		123.7	1633.93		123.7	1478.86		123.7	1733.83		123.7	1425.04		123.7	1999.5		123.7	1973.91		123.7	1960.97		123.7	1687.79		123.7	1583.84		123.7	1794.12		80.0067	3355.5		80.0067	3021.5		80.0067	3358.75		80.0067	2968.5
125.393	1596.44		125.393	1512.19		125.393	1625.84		125.393	1463.4		125.393	1698.08		125.393	1401.19		125.393	1995.7		125.393	1930.93		125.393	1955.56		125.393	1677.95		125.393	1564.11		125.393	1787.97		81.9013	3441.25		81.9013	3069.25		81.9013	3400.5		81.9013	2984
127.086	1595.93		127.086	1498.17		127.086	1617.98		127.086	1455.05		127.086	1691.71		127.086	1390.69		127.086	1994.78		127.086	1905.97		127.086	1929.73		127.086	1676.67		127.086	1550.35		127.086	1776.78		83.7977	3438.5		83.7977	3090.25		83.7977	3428.5		83.7977	2993.5
128.779	1578.84		128.779	1495.66		128.779	1588.94		128.779	1433.34		128.779	1688.34		128.779	1386.86		128.779	1990.77		128.779	1894.85		128.779	1910.15		128.779	1682.78		128.779	1549.71		128.779	1772.17		85.6916	3467.25		85.6916	3110.25		85.6916	3427.75		85.6916	2999.5
130.472	1543.47		130.472	1454.16		130.472	1547.38		130.472	1404.93		130.472	1672.14		130.472	1387.31		130.472	1973.37		130.472	1864.17		130.472	1922.97		130.472	1673.98		130.472	1530.99		130.472	1767.09		87.5851	3518.5		87.5851	3112.75		87.5851	3513.75		87.5851	3060
132.164	1549.36		132.164	1439.13		132.164	1570.93		132.164	1431.67		132.164	1681.56		132.164	1391.1		132.164	1953.86		132.164	1884.84		132.164	1924.34		132.164	1670.22		132.164	1537.21		132.164	1730.28		89.4781	3508.5		89.4781	3110.25		89.4781	3572.75		89.4781	3062
133.857	1499.76		133.857	1440.16		133.857	1563.93		133.857	1396.06		133.857	1653.55		133.857	1353.79		133.857	1956.01		133.857	1878.7		133.857	1876.45		133.857	1623.63		133.857	1554.17		133.857	1752.15		91.3709	3543.25		91.3709	3088.75		91.3709	3548.25		91.3709	3090.75
135.55	1547.64		135.55	1464.28		135.55	1548.43		135.55	1378.62		135.55	1614.44		135.55	1326.46		135.55	1986.67		135.55	1889.52		135.55	1914.17		135.55	1600.95		135.55	1548.13		135.55	1736.66		93.2632	3521		93.2632	3086.75		93.2632	3506.5		93.2632	3090
137.243	1522.56		137.243	1456.65		137.243	1560.78		137.243	1373.74		137.243	1613.75		137.243	1344.88		137.243	1961.35		137.243	1849.88		137.243	1891.45		137.243	1617.74		137.243	1535.61		137.243	1751.75		95.1551	3498		95.1551	3129		95.1551	3486.75		95.1551	3079.25
138.936	1535.87		138.936	1463.02		138.936	1562.22		138.936	1390.21		138.936	1627.1		138.936	1361.64		138.936	1955.49		138.936	1879.93		138.936	1900.89		138.936	1594.64		138.936	1513.51		138.936	1722.64		97.0467	3487.25		97.0467	3078.25		97.0467	3495.5		97.0467	3062.5
140.629	1542.66		140.629	1455.35		140.629	1528.58		140.629	1376.61		140.629	1614.04		140.629	1336.61		140.629	1922.95		140.629	1845.29		140.629	1862.17		140.629	1593.66		140.629	1506.53		140.629	1693.99		98.9379	3492		98.9379	3069.75		98.9379	3504.5		98.9379	3042.5
142.322	1517.5		142.322	1430.28		142.322	1516.39		142.322	1387.2		142.322	1602.57		142.322	1325.41		142.322	1917.2		142.322	1841.45		142.322	1846.13		142.322	1598.71		142.322	1501.9		142.322	1698.42		100.827	3466		100.827	3057.5		100.827	3498.25		100.827	3020.5
144.015	1497.37		144.015	1427.75		144.015	1520.78		144.015	1389.15		144.015	1601.82		144.015	1318.46		144.015	1928.53		144.015	1861.7		144.015	1870.32		144.015	1586.22		144.015	1496.04		144.015	1714.79		102.717	3456.5		102.717	3055.5		102.717	3501.25		102.717	3014
145.707	1496.43		145.707	1439.76		145.707	1515.43		145.707	1366.69		145.707	1599.97		145.707	1309.46		145.707	1936.69		145.707	1840.81		145.707	1873.03		145.707	1570.76		145.707	1499.65		145.707	1715.96		104.607	3495.75		104.607	3068		104.607	3442		104.607	3069
147.4	1483.11		147.4	1418.47		147.4	1506.65		147.4	1362.2		147.4	1587.69		147.4	1320.48		147.4	1947.8		147.4	1809.31		147.4	1841.15		147.4	1570.32		147.4	1510.38		147.4	1697.08		106.497	3437.5		106.497	3134.5		106.497	3471		106.497	3063
149.093	1467.47		149.093	1396.28		149.093	1493.23		149.093	1336.47		149.093	1558.93		149.093	1299.21		149.093	1917.52		149.093	1822.51		149.093	1855.45		149.093	1566.33		149.093	1506.16		149.093	1663.22		108.384	3478.75		108.384	3093.5		108.384	3458.25		108.384	3052.25
150.786	1477.41		150.786	1393.34		150.786	1498.28		150.786	1368.73		150.786	1559.93		150.786	1291.5		150.786	1899.68		150.786	1786.15		150.786	1841.57		150.786	1598.21		150.786	1501.01		150.786	1700.41		110.273	3511.25		110.273	3038.75		110.273	3463		110.273	2966.25
152.479	1482.64		152.479	1403.16		152.479	1476.31		152.479	1354.71		152.479	1580.64		152.479	1298.12		152.479	1912.12		152.479	1809.16		152.479	1793.82		152.479	1565.84		152.479	1501.66		152.479	1651.31		112.159	3426.25		112.159	2986.75		112.159	3441.5		112.159	3034.5
154.172	1470.7		154.172	1406.63		154.172	1501.46		154.172	1332.67		154.172	1592.99		154.172	1288.49		154.172	1862.81		154.172	1800.76		154.172	1808.33		154.172	1556.84		154.172	1479.81		154.172	1663.32		114.047	3427		114.047	3034.5		114.047	3432.5		114.047	2968.5
155.865	1478.3		155.865	1382.76		155.865	1504.27		155.865	1318.38		155.865	1572.05		155.865	1298.56		155.865	1860.46		155.865	1789.78		155.865	1779.15		155.865	1536.1		155.865	1462.14		155.865	1660.64		115.933	3429		115.933	3000.5		115.933	3437.5		115.933	3018.75
157.557	1433.15		157.557	1364.94		157.557	1477.01		157.557	1335.29		157.557	1542.29		157.557	1294.71		157.557	1861.86		157.557	1790.93		157.557	1788.64		157.557	1529.55		157.557	1461.05		157.557	1657.17		117.818	3391.75		117.818	3062.5		117.818	3433.25		117.818	2975
159.25	1429.8		159.25	1360.68		159.25	1464.62		159.25	1334.41		159.25	1524.99		159.25	1291.25		159.25	1846.05		159.25	1793.88		159.25	1810.98		159.25	1537.23		159.25	1457.37		159.25	1637.71		119.705	3402.75		119.705	2982.75		119.705	3369.5		119.705	2959.25
160.943	1458.19		160.943	1358.21		160.943	1463.6		160.943	1318.36		160.943	1523.87		160.943	1281.05		160.943	1821.22		160.943	1769.22		160.943	1805.08		160.943	1535.67		160.943	1451.58		160.943	1608.76		121.589	3331.75		121.589	2995.5		121.589	3335.75		121.589	3005.5
162.636	1448.25		162.636	1353.64		162.636	1453.75		162.636	1302.22		162.636	1519.17		162.636	1264.09		162.636	1818.81		162.636	1741		162.636	1782.06		162.636	1511.2		162.636	1442.39		162.636	1590.32		123.474	3362.5		123.474	2974.5		123.474	3346.5		123.474	2927.5
164.329	1420.11		164.329	1351.41		164.329	1442.19		164.329	1284.04		164.329	1498.16		164.329	1259.05		164.329	1831.6		164.329	1753.82		164.329	1775.08		164.329	1482.75		164.329	1424.19		164.329	1582.29		125.357	3303.75		125.357	2944.5		125.357	3323		125.357	2885.5
166.022	1433.18		166.022	1344.87		166.022	1437.21		166.022	1293.98		166.022	1488.97		166.022	1250.69		166.022	1793.03		166.022	1760.92		166.022	1778.43		166.022	1484.4		166.022	1421.11		166.022	1573.54		127.241	3313.25		127.241	2917		127.241	3339.5		127.241	2892
167.715	1385.69		167.715	1338.05		167.715	1446.33		167.715	1293.22		167.715	1492.63		167.715	1238.68		167.715	1834.47		167.715	1745.41		167.715	1767.82		167.715	1505.37		167.715	1418.25		167.715	1590.33		129.124	3233.75		129.124	2892.5		129.124	3242.5		129.124	2863.75
169.407	1401.32		169.407	1321.74		169.407	1386.63		169.407	1291.29		169.407	1486.76		169.407	1202.56		169.407	1822.13		169.407	1710.18		169.407	1754.64		169.407	1489.07		169.407	1393.8		169.407	1586.43		131.006	3229		131.006	2950		131.006	3218.25		131.006	2810.25
171.1	1396.34		171.1	1342.3		171.1	1391.86		171.1	1282.02		171.1	1470.73		171.1	1247.38		171.1	1796.93		171.1	1707.13		171.1	1784.98		171.1	1477.75		171.1	1426.05		171.1	1572.76		132.888	3178		132.888	2901.75		132.888	3267.25		132.888	2830
172.793	1401.51		172.793	1315.1		172.793	1379.53		172.793	1288.99		172.793	1477.06		172.793	1221.92		172.793	1816.73		172.793	1733.01		172.793	1746.23		172.793	1475.78		172.793	1410.35		172.793	1596.73		134.77	3172.75		134.77	2843.75		134.77	3195.25		134.77	2810
174.486	1382.86		174.486	1305.67		174.486	1373.56		174.486	1270.63		174.486	1464.91		174.486	1204.66		174.486	1812.45		174.486	1744.31		174.486	1742.72		174.486	1499.75		174.486	1413.12		174.486	1567.6		136.652	3197		136.652	2861.75		136.652	3236.5		136.652	2855.5
176.179	1384.13		176.179	1319.98		176.179	1376.52		176.179	1258.88		176.179	1468		176.179	1210.16		176.179	1797.04		176.179	1720.16		176.179	1742.34		176.179	1488.61		176.179	1404.14		176.179	1546.45		138.533	3178.75		138.533	2859.5		138.533	3231.5		138.533	2852.75
177.872	1380.95		177.872	1327.24		177.872	1389.42		177.872	1253.34		177.872	1466.89		177.872	1219.8		177.872	1811.84		177.872	1717.27		177.872	1750.87		177.872	1486.34		177.872	1399.14		177.872	1550.88		140.413	3150		140.413	2829		140.413	3190.25		140.413	2834.5
179.565	1365.72		179.565	1331.68		179.565	1398.12		179.565	1249.86		179.565	1447.46		179.565	1224.01		179.565	1809.52		179.565	1735.08		179.565	1737.56		179.565	1506.1		179.565	1422.07		179.565	1570.36		142.291	3130.75		142.291	2818.75		142.291	3194.25		142.291	2775.25
181.258	1374.16		181.258	1338.42		181.258	1391.77		181.258	1259.78		181.258	1448.22		181.258	1219.35		181.258	1774.16		181.258	1721.48		181.258	1712.95		181.258	1510.4		181.258	1435.94		181.258	1586.65		144.171	3109.25		144.171	2762		144.171	3144		144.171	2796.5
182.95	1388.26		182.95	1317.67		182.95	1385.29		182.95	1268.01		182.95	1482.25		182.95	1208.41		182.95	1818.45		182.95	1709.26		182.95	1787.1		182.95	1521.15		182.95	1402.22		182.95	1562.81		146.049	3100		146.049	2797.25		146.049	3165.5		146.049	2784
184.643	1364.58		184.643	1346.48		184.643	1359.78		184.643	1248		184.643	1469.26		184.643	1241.91		184.643	1814.43		184.643	1744.39		184.643	1736.38		184.643	1479.14		184.643	1405.32		184.643	1567.24		147.928	3118.25		147.928	2813.75		147.928	3103.5		147.928	2752.25
186.336	1355.43		186.336	1305.89		186.336	1379.35		186.336	1253.35		186.336	1487.5		186.336	1220		186.336	1806.69		186.336	1724.21		186.336	1777.52		186.336	1473.53		186.336	1376.28		186.336	1576.7		149.807	3110.75		149.807	2793.25		149.807	3123.25		149.807	2742.75
188.029	1379.56		188.029	1310.1		188.029	1385.41		188.029	1214.26		188.029	1450.19		188.029	1244.56		188.029	1826.87		188.029	1735.37		188.029	1765.67		188.029	1453.25		188.029	1394.48		188.029	1579.41		151.683	3081.25		151.683	2782.5		151.683	3117.75		151.683	2721
189.722	1361.02		189.722	1313.69		189.722	1391.87		189.722	1234.22		189.722	1474.96		189.722	1223.32		189.722	1834.8		189.722	1736.05		189.722	1762.67		189.722	1478.84		189.722	1398.06		189.722	1585.03		153.559	3059		153.559	2734.5		153.559	3126		153.559	2730.75
191.415	1378.89		191.415	1316.64		191.415	1384.39		191.415	1241.16		191.415	1452.03		191.415	1221.6		191.415	1823.69		191.415	1752.91		191.415	1757.7		191.415	1492.59		191.415	1419.93		191.415	1569.12		155.437	3039.25		155.437	2717.5		155.437	3061		155.437	2718.25
193.108	1387.96		193.108	1310.49		193.108	1379.77		193.108	1240.33		193.108	1439.6		193.108	1233.52		193.108	1804.06		193.108	1725.88		193.108	1748.05		193.108	1493.14		193.108	1434.17		193.108	1572.63		157.312	3054.75		157.312	2710.75		157.312	3046.25		157.312	2740
194.8	1382.94		194.8	1305.07		194.8	1380.59		194.8	1241		194.8	1443.9		194.8	1221.07		194.8	1785.04		194.8	1739.08		194.8	1742.07		194.8	1495.34		194.8	1434.4		194.8	1562.12		159.186	2973		159.186	2711.25		159.186	3034.5		159.186	2690.25
196.493	1367.98		196.493	1298.81		196.493	1377.2		196.493	1252.75		196.493	1452.56		196.493	1220.16		196.493	1772.21		196.493	1758.8		196.493	1725.94		196.493	1510.35		196.493	1420.59		196.493	1556.52		161.061	3007		161.061	2669.75		161.061	3024		161.061	2646.25
198.186	1351.91		198.186	1293.31		198.186	1378.6		198.186	1261.38		198.186	1461.26		198.186	1241.34		198.186	1753.36		198.186	1732.19		198.186	1710.65		198.186	1515.85		198.186	1391.12		198.186	1579.68		162.937	2991.25		162.937	2665.25		162.937	3000.5		162.937	2671.25
199.879	1366.59		199.879	1293.37		199.879	1388.17		199.879	1244.88		199.879	1456.8		199.879	1227.03		199.879	1732.68		199.879	1721.55		199.879	1718.66		199.879	1494.35		199.879	1363.05		199.879	1580.32		164.811	2998		164.811	2635.75		164.811	2988.75		164.811	2657.5
201.572	1408.88		201.572	1272.88		201.572	1363.24		201.572	1240.03		201.572	1437.29		201.572	1218.63		201.572	1768.35		201.572	1697.05		201.572	1690.81		201.572	1503.39		201.572	1371.69		201.572	1551.27		166.684	2950		166.684	2643.25		166.684	2943.5		166.684	2637.5
203.265	1350.12		203.265	1290.68		203.265	1399.98		203.265	1237.94		203.265	1445.32		203.265	1213.44		203.265	1759.47		203.265	1734		203.265	1696.17		203.265	1483.83		203.265	1393.65		203.265	1578.34		168.557	2945.75		168.557	2622.5		168.557	2960		168.557	2619.25
204.958	1354.86		204.958	1298.72		204.958	1376.3		204.958	1221.73		204.958	1453.86		204.958	1204.58		204.958	1765.53		204.958	1696.98		204.958	1683.37		204.958	1441.19		204.958	1353.73		204.958	1539.1		170.429	2899		170.429	2635.75		170.429	2979		170.429	2642
206.651	1356.46		206.651	1290.1		206.651	1359.79		206.651	1232.55		206.651	1417.67		206.651	1208.15		206.651	1748.87		206.651	1664.84		206.651	1683.33		206.651	1486.9		206.651	1390.48		206.651	1541.76		172.299	2895		172.299	2611.5		172.299	2950.75		172.299	2610.75
208.343	1328.66		208.343	1292.03		208.343	1367.09		208.343	1246.73		208.343	1420.26		208.343	1200.03		208.343	1751.43		208.343	1673.11		208.343	1669.97		208.343	1477.39		208.343	1386.79		208.343	1527.6		174.171	2937.75		174.171	2562.25		174.171	2927.75		174.171	2627.75
210.036	1330.72		210.036	1285.79		210.036	1339.46		210.036	1221.05		210.036	1423.72		210.036	1196.42		210.036	1719.73		210.036	1675.04		210.036	1672.97		210.036	1462.73		210.036	1384.46		210.036	1544.2		176.042	2907.25		176.042	2622.5		176.042	2905		176.042	2629
211.729	1338.78		211.729	1282.49		211.729	1343.03		211.729	1224.59		211.729	1421.8		211.729	1210.29		211.729	1704.07		211.729	1671.04		211.729	1646.33		211.729	1452.66		211.729	1370.6		211.729	1541.3		177.913	2877		177.913	2603.5		177.913	2899.25		177.913	2678
213.422	1326.98		213.422	1279.82		213.422	1341.31		213.422	1237.62		213.422	1407.35		213.422	1211.56		213.422	1707.83		213.422	1685.49		213.422	1646.12		213.422	1461.91		213.422	1358.28		213.422	1523.22		179.782	2949.5		179.782	2604.75		179.782	2878.75		179.782	2651.75
215.115	1302.12		215.115	1275.72		215.115	1326.19		215.115	1237.3		215.115	1398.78		215.115	1202.46		215.115	1707.12		215.115	1687.94		215.115	1660.02		215.115	1452.41		215.115	1363.38		215.115	1508.29		181.652	2871		181.652	2578.5		181.652	2898		181.652	2644.5
216.808	1294.07		216.808	1272.28		216.808	1326.47		216.808	1232.31		216.808	1402.11		216.808	1202.81		216.808	1705.41		216.808	1653.74		216.808	1645.26		216.808	1429.35		216.808	1367.23		216.808	1505.74		183.522	2893.25		183.522	2636.25		183.522	2891		183.522	2662.25
218.501	1317.02		218.501	1266.37		218.501	1319.44		218.501	1219.57		218.501	1394.2		218.501	1201.63		218.501	1721.02		218.501	1641.36		218.501	1658.27		218.501	1458.29		218.501	1350.73		218.501	1526.77		185.389	2888.5		185.389	2621.5		185.389	2918.5		185.389	2677.75
220.193	1329.85		220.193	1266.85		220.193	1339.67		220.193	1235.49		220.193	1415.44		220.193	1214.52		220.193	1744.14		220.193	1674.96		220.193	1669.31		220.193	1415.96		220.193	1349.98		220.193	1526.46		187.259	2880.5		187.259	2638.5		187.259	2877.25		187.259	2651.5
221.886	1319.08		221.886	1278.26		221.886	1322.39		221.886	1226.05		221.886	1387.95		221.886	1190.45		221.886	1721.12		221.886	1662.48		221.886	1660.86		221.886	1429.2		221.886	1368.55		221.886	1510.2		189.125	2871.75		189.125	2607.5		189.125	2903.5		189.125	2690
223.579	1338.06		223.579	1270.68		223.579	1327.47		223.579	1210.48		223.579	1396.85		223.579	1171.51		223.579	1725.42		223.579	1652.88		223.579	1682.19		223.579	1413.15		223.579	1354.04		223.579	1533.62		190.991	2915.75		190.991	2627.75		190.991	2945.5		190.991	2649.5
225.272	1315.05		225.272	1242.32		225.272	1300.61		225.272	1224.52		225.272	1383.15		225.272	1195.16		225.272	1733.15		225.272	1680.28		225.272	1703.34		225.272	1438.25		225.272	1348.64		225.272	1565.13		192.859	2945.25		192.859	2607.25		192.859	2948.25		192.859	2636
226.965	1323.33		226.965	1246.89		226.965	1318.44		226.965	1221.27		226.965	1362.31		226.965	1196.72		226.965	1748.44		226.965	1673.82		226.965	1702.55		226.965	1435.6		226.965	1349.55		226.965	1532.63		194.725	2886.25		194.725	2563		194.725	2895.25		194.725	2671
228.658	1325.42		228.658	1258.53		228.658	1309.8		228.658	1206.38		228.658	1384.04		228.658	1190		228.658	1756.87		228.658	1696.88		228.658	1680.48		228.658	1443.62		228.658	1365.47		228.658	1510.46		196.59	2879.25		196.59	2598.5		196.59	2916		196.59	2601.5
230.351	1312.57		230.351	1258.06		230.351	1315.88		230.351	1208.27		230.351	1401.48		230.351	1197.7		230.351	1745.55		230.351	1699.41		230.351	1678.3		230.351	1434.04		230.351	1365.26		230.351	1506.79		198.455	2869.25		198.455	2575.75		198.455	2878.75		198.455	2650.25
232.044	1310.02		232.044	1256.16		232.044	1327.32		232.044	1213.97		232.044	1405.05		232.044	1200.06		232.044	1756.41		232.044	1694.25		232.044	1686.58		232.044	1443.22		232.044	1373.84		232.044	1514.7		200.319	2858		200.319	2561.25		200.319	2849		200.319	2623.25
233.736	1314.95		233.736	1250.81		233.736	1327.53		233.736	1212.99		233.736	1400.92		233.736	1193.53		233.736	1773.87		233.736	1696.88		233.736	1695.89		233.736	1473.66		233.736	1385.41		233.736	1534.83		202.185	2855		202.185	2536.25		202.185	2851.5		202.185	2571.25
235.429	1309.82		235.429	1252.97		235.429	1322.04		235.429	1210.82		235.429	1392.08		235.429	1194.42		235.429	1770.63		235.429	1696.53		235.429	1708.16		235.429	1481.62		235.429	1393.93		235.429	1557.99		204.049	2801		204.049	2492.5		204.049	2830.5		204.049	2505.25
237.122	1309.51		237.122	1278.6		237.122	1310.36		237.122	1211.47		237.122	1394.49		237.122	1197.66		237.122	1777.79		237.122	1700.8		237.122	1713.23		237.122	1474.31		237.122	1429.97		237.122	1557.32		205.912	2793		205.912	2497.25		205.912	2790.25		205.912	2521.5
238.815	1329.5		238.815	1249.02		238.815	1320.28		238.815	1232.42		238.815	1400.88		238.815	1200.52		238.815	1759.02		238.815	1704.07		238.815	1726.76		238.815	1483.96		238.815	1424.36		238.815	1529.03		207.773	2754.75		207.773	2481.25		207.773	2795		207.773	2483.25
240.508	1355.89		240.508	1213.57		240.508	1358.15		240.508	1232.18		240.508	1387.16		240.508	1211.41		240.508	1788.12		240.508	1740.65		240.508	1722.2		240.508	1487.28		240.508	1427.02		240.508	1567.54		209.636	2754.75		209.636	2484		209.636	2792.25		209.636	2476.75
242.201	1325.81		242.201	1272.99		242.201	1347.45		242.201	1200.3		242.201	1401.56		242.201	1175.8		242.201	1790.45		242.201	1740.3		242.201	1714		242.201	1473.89		242.201	1413.99		242.201	1569.37		211.498	2749.75		211.498	2449.75		211.498	2753.75		211.498	2462.5
243.894	1358.15		243.894	1260.51		243.894	1352.01		243.894	1217.89		243.894	1418.49		243.894	1206.71		243.894	1793.36		243.894	1727.09		243.894	1740.52		243.894	1479.59		243.894	1402.36		243.894	1542.7		213.36	2738		213.36	2484.5		213.36	2780.25		213.36	2467.75
245.586	1346.67		245.586	1278.9		245.586	1338.6		245.586	1234.83		245.586	1386.12		245.586	1215.22		245.586	1761.13		245.586	1737.54		245.586	1738.95		245.586	1491.59		245.586	1406.18		245.586	1542.25		215.219	2702.5		215.219	2452.5		215.219	2761.25		215.219	2469
247.279	1356.17		247.279	1293.58		247.279	1351.36		247.279	1237.9		247.279	1409.03		247.279	1233.27		247.279	1800.36		247.279	1753.89		247.279	1775.56		247.279	1519.77		247.279	1421.01		247.279	1565.33		217.08	2704.25		217.08	2447.5		217.08	2731.5		217.08	2453.5
248.972	1346.85		248.972	1295.11		248.972	1359.22		248.972	1233.76		248.972	1415.1		248.972	1188.09		248.972	1824.01		248.972	1748.89		248.972	1759.94		248.972	1515.32		248.972	1418.51		248.972	1584.96		218.941	2659.75		218.941	2425.25		218.941	2721		218.941	2459
250.665	1342.04		250.665	1290.93		250.665	1363.12		250.665	1236.6		250.665	1406.15		250.665	1192.25		250.665	1816.01		250.665	1758.6		250.665	1758.92		250.665	1534.41		250.665	1440.24		250.665	1589.8		220.799	2714		220.799	2414.5		220.799	2727		220.799	2422
252.358	1348.62		252.358	1288.69		252.358	1357.57		252.358	1245.35		252.358	1399.65		252.358	1225.96		252.358	1820.97		252.358	1768.95		252.358	1784.3		252.358	1536.16		252.358	1465.8		252.358	1594.04		222.659	2709.75		222.659	2442.75		222.659	2678.75		222.659	2442.25
254.051	1357.16		254.051	1292.48		254.051	1351.19		254.051	1237.6		254.051	1393.98		254.051	1211.13		254.051	1845.3		254.051	1758.42		254.051	1798.44		254.051	1512.45		254.051	1467.04		254.051	1598.61		224.516	2725.5		224.516	2423.5		224.516	2695.5		224.516	2430.75
255.744	1370.94		255.744	1288.86		255.744	1365.13		255.744	1214.38		255.744	1399.39		255.744	1204.31		255.744	1845.66		255.744	1763.89		255.744	1811.88		255.744	1538.82		255.744	1468.74		255.744	1594.73		226.373	2714		226.373	2432		226.373	2726.5		226.373	2450.75
257.437	1361.5		257.437	1254.9		257.437	1362.83		257.437	1227.34		257.437	1414.03		257.437	1222.8		257.437	1815.57		257.437	1796.59		257.437	1797.76		257.437	1528.8		257.437	1450.53		257.437	1597.94		228.232	2709.25		228.232	2434		228.232	2752.75		228.232	2446.5
259.129	1350.44		259.129	1250.55		259.129	1348.67		259.129	1255.63		259.129	1409.93		259.129	1221.42		259.129	1846.33		259.129	1826.13		259.129	1792.62		259.129	1530.78		259.129	1438.23		259.129	1563.12		230.088	2718.5		230.088	2458.25		230.088	2775.5		230.088	2443.75
260.822	1373.61		260.822	1291.29		260.822	1392.75		260.822	1213.21		260.822	1410.6		260.822	1228.72		260.822	1850.97		260.822	1805.06		260.822	1776.82		260.822	1519.99		260.822	1485.79		260.822	1555.59		231.944	2713		231.944	2467		231.944	2786.5		231.944	2469.75
262.515	1357.48		262.515	1271.72		262.515	1365.7		262.515	1224.97		262.515	1417.05		262.515	1230.07		262.515	1850.36		262.515	1806.17		262.515	1802.3		262.515	1530.76		262.515	1491.35		262.515	1558.13		233.8	2754.75		233.8	2473		233.8	2769.75		233.8	2493.25
264.208	1326.95		264.208	1268.47		264.208	1347.67		264.208	1238.25		264.208	1409.69		264.208	1197.13		264.208	1885.31		264.208	1819.66		264.208	1787.23		264.208	1531.65		264.208	1471.98		264.208	1595.13		235.657	2761		235.657	2495.75		235.657	2789.5		235.657	2508.25
265.901	1332.52		265.901	1243.17		265.901	1353.61		265.901	1218.56		265.901	1411.8		265.901	1202.46		265.901	1874.08		265.901	1794.53		265.901	1775.66		265.901	1538.61		265.901	1475.38		265.901	1571.61		237.512	2774.25		237.512	2501.5		237.512	2808.75		237.512	2508.75
267.594	1366.02		267.594	1265.9		267.594	1358.49		267.594	1206.04		267.594	1397.5		267.594	1210.4		267.594	1840.01		267.594	1792.05		267.594	1811.69		267.594	1574.1		267.594	1471.31		267.594	1577.07		239.366	2826.25		239.366	2494		239.366	2849.5		239.366	2509.25
269.287	1367.88		269.287	1287.2		269.287	1354.93		269.287	1235.32		269.287	1407.52		269.287	1200.62		269.287	1858.13		269.287	1822.15		269.287	1829.66		269.287	1563.7		269.287	1478.71		269.287	1581.48		241.221	2816.25		241.221	2523.75		241.221	2840.5		241.221	2508.25
270.979	1368.48		270.979	1269.46		270.979	1357.41		270.979	1241.56		270.979	1405.64		270.979	1190.99		270.979	1883.23		270.979	1839.36		270.979	1806.05		270.979	1537.1		270.979	1474.85		270.979	1569.16		243.072	2810		243.072	2537.5		243.072	2874.5		243.072	2533.5
272.672	1371.88		272.672	1248.45		272.672	1364.91		272.672	1221.51		272.672	1396.13		272.672	1204.38		272.672	1902.57		272.672	1846.07		272.672	1798		272.672	1539.29		272.672	1462.75		272.672	1565.18		244.926	2845.25		244.926	2558.75		244.926	2858.25		244.926	2523.5
274.365	1354.51		274.365	1256.37		274.365	1371.19		274.365	1210.25		274.365	1413.34		274.365	1221.06		274.365	1921.44		274.365	1854.86		274.365	1832.71		274.365	1555.1		274.365	1480.25		274.365	1566.62		246.779	2908.75		246.779	2570.75		246.779	2880		246.779	2593.75
276.058	1353.03		276.058	1266.02		276.058	1369.96		276.058	1194.97		276.058	1420.13		276.058	1206.07		276.058	1888.87		276.058	1849.55		276.058	1864.14		276.058	1568.79		276.058	1511.94		276.058	1558.49		248.631	2883		248.631	2582.25		248.631	2888.75		248.631	2603.5
277.751	1372.29		277.751	1262.84		277.751	1337.19		277.751	1232.95		277.751	1411.7		277.751	1199.52		277.751	1872.98		277.751	1878.59		277.751	1885.3		277.751	1576.76		277.751	1507.03		277.751	1583.74		250.483	2894		250.483	2573		250.483	2866.75		250.483	2581.25
279.444	1382.42		279.444	1288.38		279.444	1381.84		279.444	1236.66		279.444	1403.37		279.444	1233.51		279.444	1891.73		279.444	1856.58		279.444	1889.56		279.444	1569.72		279.444	1511.06		279.444	1589.35		252.333	2896.5		252.333	2611.5		252.333	2914.5		252.333	2566.75
281.137	1393.19		281.137	1269.02		281.137	1328.05		281.137	1213.35		281.137	1392.63		281.137	1228.07		281.137	1975.61		281.137	1876.08		281.137	1888.91		281.137	1579.24		281.137	1554.19		281.137	1582.99		254.185	2908.25		254.185	2618		254.185	2943		254.185	2623
282.829	1376.18		282.829	1289.33		282.829	1353.77		282.829	1221.87		282.829	1379.24		282.829	1226.07		282.829	1951.65		282.829	1885.61		282.829	1910.56		282.829	1619.4		282.829	1575.52		282.829	1568.2		256.034	2939		256.034	2643.25		256.034	2964.75		256.034	2652.5
284.522	1383.67		284.522	1243.13		284.522	1375.5		284.522	1245.82		284.522	1401.37		284.522	1216.33		284.522	1954.52		284.522	1892.7		284.522	1899.82		284.522	1621.75		284.522	1563.37		284.522	1594.17		257.884	2907.5		257.884	2625.75		257.884	2941.25		257.884	2594.25
286.215	1388.84		286.215	1263.58		286.215	1350.42		286.215	1264.57		286.215	1401.1		286.215	1207.74		286.215	1967.8		286.215	1912.99		286.215	1921.46		286.215	1617.52		286.215	1547.22		286.215	1633.27		259.733	2936.5		259.733	2622		259.733	2942.5		259.733	2642
287.908	1362.9		287.908	1286.31		287.908	1363.95		287.908	1239.97		287.908	1406.37		287.908	1210.01		287.908	2011.22		287.908	1918.86		287.908	1922.96		287.908	1645.34		287.908	1570.07		287.908	1616.88		261.581	2933		261.581	2646.25		261.581	2947		261.581	2619.75
289.601	1368.31		289.601	1275.21		289.601	1387.93		289.601	1255.15		289.601	1419.39		289.601	1214.56		289.601	2026.74		289.601	1947.16		289.601	1940.21		289.601	1661.48		289.601	1594.99		289.601	1619.93		263.43	2932.5		263.43	2652		263.43	2979.75		263.43	2663.25
291.294	1407.07		291.294	1273.18		291.294	1406.91		291.294	1256.66		291.294	1427.52		291.294	1220.69		291.294	2039.94		291.294	1971.18		291.294	1969.28		291.294	1667.54		291.294	1617.08		291.294	1634.57		265.278	2953.75		265.278	2686		265.278	2948.25		265.278	2647.25
292.987	1426.89		292.987	1288.71		292.987	1412.51		292.987	1246.74		292.987	1431.62		292.987	1223.25		292.987	2058.14		292.987	1977.63		292.987	1974.38		292.987	1671.16		292.987	1637.11		292.987	1637.41		267.124	2998.75		267.124	2670.25		267.124	2999.75		267.124	2652
294.68	1423.84		294.68	1303.59		294.68	1401.61		294.68	1262.47		294.68	1448.14		294.68	1235.83		294.68	2058.1		294.68	1996.31		294.68	1969.17		294.68	1684.19		294.68	1643.07		294.68	1643.65		268.971	3003.5		268.971	2708		268.971	3017.75		268.971	2715.75
296.372	1434.16		296.372	1322.27		296.372	1399.83		296.372	1253.56		296.372	1470.34		296.372	1264.19		296.372	2064.23		296.372	2013.3		296.372	1982.46		296.372	1719.84		296.372	1641.18		296.372	1647.93		270.817	2966.25		270.817	2684.75		270.817	3024		270.817	2721.75
298.065	1437.07		298.065	1313.54		298.065	1409.9		298.065	1277.31		298.065	1451.84		298.065	1246.01		298.065	2073.17		298.065	1994.36		298.065	1983.91		298.065	1712.19		298.065	1639.17		298.065	1656.07		272.665	2970.5		272.665	2706.5		272.665	3014.25		272.665	2698.75
299.758	1439.33		299.758	1310.77		299.758	1438.07		299.758	1284.31		299.758	1430.29		299.758	1268.65		299.758	2085.6		299.758	2016.51		299.758	2027.46		299.758	1711.77		299.758	1645.95		299.758	1689.82		274.508	3014.5		274.508	2760.5		274.508	3041		274.508	2701.5
301.451	1422.79		301.451	1306.4		301.451	1390.99		301.451	1295.56		301.451	1446.96		301.451	1300.42		301.451	2090.37		301.451	2017.99		301.451	2031.42		301.451	1723.42		301.451	1639.2		301.451	1707.18		276.353	3078.5		276.353	2724.75		276.353	3067		276.353	2775
303.144	1425.07		303.144	1352.04		303.144	1390.92		303.144	1302.4		303.144	1450.61		303.144	1250.14		303.144	2084.63		303.144	2041.5		303.144	2009.54		303.144	1703.2		303.144	1667.21		303.144	1688.86		278.198	3075.75		278.198	2761.5		278.198	3089		278.198	2755.5
304.837	1445.22		304.837	1333.92		304.837	1418.94		304.837	1320.12		304.837	1447.89		304.837	1275.08		304.837	2110.89		304.837	2027.45		304.837	2009.69		304.837	1709.06		304.837	1636.49		304.837	1676.94		280.042	3111		280.042	2763.5		280.042	3108.75		280.042	2782.25
306.53	1455.49		306.53	1358.4		306.53	1430.76		306.53	1310.48		306.53	1451.49		306.53	1268.19		306.53	2127.23		306.53	2033.69		306.53	2052.5		306.53	1733.08		306.53	1636.4		306.53	1699.62		281.886	3101		281.886	2757.25		281.886	3164.25		281.886	2786.75
308.223	1467.89		308.223	1351.07		308.223	1439.28		308.223	1318.99		308.223	1464.48		308.223	1291.15		308.223	2115.39		308.223	2050.82		308.223	2025.82		308.223	1709.17		308.223	1655.23		308.223	1714.3		283.729	3111		283.729	2798.5		283.729	3131.75		283.729	2844
309.915	1468.79		309.915	1319.17		309.915	1450.95		309.915	1312.66		309.915	1499.48		309.915	1298.85		309.915	2115.95		309.915	2064.18		309.915	2039.1		309.915	1691.75		309.915	1661.67		309.915	1733.76		285.57	3175.25		285.57	2842.25		285.57	3172.75		285.57	2847.25
311.608	1477.51		311.608	1327.2		311.608	1458.4		311.608	1298.48		311.608	1484.95		311.608	1302.27		311.608	2107.22		311.608	2036.72		311.608	2047.65		311.608	1722.59		311.608	1647.13		311.608	1730.61		287.413	3224.75		287.413	2850.5		287.413	3211		287.413	2843.75
313.301	1494.42		313.301	1344.06		313.301	1462.46		313.301	1301.29		313.301	1466.32		313.301	1297.81		313.301	2083.46		313.301	2016.69		313.301	2026.63		313.301	1736.2		313.301	1641.62		313.301	1715.85		289.254	3238		289.254	2853.5		289.254	3227		289.254	2935.5
314.994	1489.88		314.994	1337.99		314.994	1454.15		314.994	1312		314.994	1480.98		314.994	1284.86		314.994	2069.58		314.994	2016.05		314.994	2009.87		314.994	1709.13		314.994	1658.74		314.994	1713.52		291.096	3203.25		291.096	2929.75		291.096	3277.5		291.096	2963
316.687	1472.46		316.687	1354.45		316.687	1433.56		316.687	1309.91		316.687	1480.36		316.687	1286.39		316.687	2073.25		316.687	2005.37		316.687	1994.29		316.687	1711.79		316.687	1667.37		316.687	1730.69		292.935	3207.25		292.935	2942		292.935	3291		292.935	2952.5
318.38	1482.13		318.38	1380.2		318.38	1435.99		318.38	1306.66		318.38	1493.78		318.38	1288.69		318.38	2070.1		318.38	2031.17		318.38	1989.1		318.38	1730.12		318.38	1653.08		318.38	1770.72		294.776	3314.5		294.776	2961.25		294.776	3299.5		294.776	2960.5
320.073	1474.28		320.073	1348.45		320.073	1446.19		320.073	1321.72		320.073	1492.49		320.073	1309.54		320.073	2011.83		320.073	1998.14		320.073	2002.6		320.073	1672.64		320.073	1652.53		320.073	1738.43		296.615	3280		296.615	2957.25		296.615	3337.75		296.615	3015.75
321.765	1489.67		321.765	1384.55		321.765	1461.98		321.765	1333.42		321.765	1498.19		321.765	1306.88		321.765	2022.99		321.765	2037.11		321.765	1974		321.765	1642.67		321.765	1641.36		321.765	1714.89		298.454	3300.75		298.454	2945.25		298.454	3346.5		298.454	3021.75
323.458	1473.75		323.458	1355.06		323.458	1434.9		323.458	1321.85		323.458	1511.08		323.458	1333.73		323.458	1995.32		323.458	2053.46		323.458	1956.7		323.458	1704.94		323.458	1602.3		323.458	1718.14		300.294	3310.25		300.294	2985		300.294	3362.75		300.294	3029.25
325.151	1491.18		325.151	1356.84		325.151	1440.83		325.151	1307.04		325.151	1476.16		325.151	1297.52		325.151	2014.74		325.151	2015.93		325.151	1958.45		325.151	1676.32		325.151	1634.99		325.151	1726.11		302.132	3319.75		302.132	3006		302.132	3357		302.132	3014.5
326.844	1504.86		326.844	1360.18		326.844	1457.74		326.844	1322.97		326.844	1520.53		326.844	1279.3		326.844	2040.28		326.844	1991.26		326.844	1959.43		326.844	1687.34		326.844	1603.79		326.844	1715.84		303.969	3332.5		303.969	2906		303.969	3364		303.969	3015
328.537	1472.01		328.537	1377.46		328.537	1447.51		328.537	1328.84		328.537	1480.45		328.537	1299.3		328.537	2029.88		328.537	1992.64		328.537	1948.62		328.537	1675.3		328.537	1562.69		328.537	1728.16		305.806	3306.25		305.806	2967.25		305.806	3335.75		305.806	3025.5
330.23	1460.03		330.23	1365.61		330.23	1443.13		330.23	1297.7		330.23	1456.15		330.23	1286.03		330.23	1992.26		330.23	1987.78		330.23	1941.66		330.23	1674.71		330.23	1580.28		330.23	1721.89		307.643	3332		307.643	2988.25		307.643	3317.25		307.643	3027.5
331.923	1451.07		331.923	1353.03		331.923	1439.12		331.923	1304.64		331.923	1487.05		331.923	1279.78		331.923	1979.64		331.923	1974.85		331.923	1924.96		331.923	1673.26		331.923	1580		331.923	1708.08		309.479	3302		309.479	2954.25		309.479	3323.5		309.479	3005.25
333.615	1446.64		333.615	1365.21		333.615	1432.15		333.615	1308.5		333.615	1481.17		333.615	1290.64		333.615	1980.75		333.615	2001.59		333.615	1932.61		333.615	1666.22		333.615	1574.16		333.615	1713		311.315	3292.75		311.315	2976.5		311.315	3348.5		311.315	3002.25
335.308	1448.49		335.308	1378.12		335.308	1435.04		335.308	1298.13		335.308	1457.84		335.308	1296.44		335.308	1988.96		335.308	2005.88		335.308	1922.34		335.308	1652.37		335.308	1578.06		335.308	1728.34		313.149	3281.75		313.149	2944		313.149	3305.25		313.149	3005.75
337.001	1452.9		337.001	1360.22		337.001	1440.84		337.001	1312.32		337.001	1479.93		337.001	1298.67		337.001	1985.86		337.001	1970.2		337.001	1912.41		337.001	1642.73		337.001	1569.85		337.001	1738.63		314.984	3229		314.984	2903.75		314.984	3286		314.984	2978.5
338.694	1459.05		338.694	1343.72		338.694	1441.51		338.694	1330.58		338.694	1503.51		338.694	1301.55		338.694	1954.2		338.694	1979.39		338.694	1954.48		338.694	1648.48		338.694	1558.21		338.694	1738		316.819	3222.5		316.819	2951		316.819	3244		316.819	2924
340.387	1449.95		340.387	1376.79		340.387	1460.76		340.387	1330.09		340.387	1500.9		340.387	1294.49		340.387	1951.99		340.387	1991.3		340.387	1921.56		340.387	1652.23		340.387	1549.58		340.387	1725.72		318.653	3196		318.653	2861.5		318.653	3260.5		318.653	2910.75
342.08	1444.84		342.08	1376.98		342.08	1470.33		342.08	1351.07		342.08	1514.51		342.08	1315.13		342.08	1966.29		342.08	1975.81		342.08	1872.6		342.08	1661.5		342.08	1513.18		342.08	1746.71		320.485	3151.75		320.485	2871.25		320.485	3205.25		320.485	2895.75
343.773	1469.57		343.773	1379.25		343.773	1446.79		343.773	1340.19		343.773	1537.45		343.773	1332.3		343.773	1958.82		343.773	1974.55		343.773	1883.2		343.773	1614.23		343.773	1530.24		343.773	1733.22		322.319	3151.25		322.319	2805.75		322.319	3198.25		322.319	2855.75
345.466	1474.06		345.466	1360.31		345.466	1442.62		345.466	1330.02		345.466	1495.96		345.466	1331.83		345.466	1959.31		345.466	1955.73		345.466	1895.13		345.466	1660.02		345.466	1568.11		345.466	1766.02		324.15	3159.5		324.15	2833.5		324.15	3172.75		324.15	2845.75
347.158	1471.27		347.158	1369.15		347.158	1473.77		347.158	1360.39		347.158	1530.79		347.158	1299.69		347.158	1955.25		347.158	1943.05		347.158	1891.82		347.158	1694.55		347.158	1533.8		347.158	1780.25		325.983	3100		325.983	2828		325.983	3177		325.983	2835
348.851	1469.55		348.851	1393.92		348.851	1463.12		348.851	1350.51		348.851	1514.77		348.851	1339.46		348.851	1995.84		348.851	1961.82		348.851	1888.25		348.851	1678.1		348.851	1544.76		348.851	1785.88		327.814	3099.75		327.814	2803.5		327.814	3102.75		327.814	2798.25
350.544	1504.82		350.544	1379.54		350.544	1489.12		350.544	1350.84		350.544	1511.1		350.544	1335.48		350.544	1946.61		350.544	2000.81		350.544	1873.96		350.544	1660.61		350.544	1581.26		350.544	1779.62		329.644	3050.75		329.644	2728.25		329.644	3092.25		329.644	2790.75
352.237	1510.9		352.237	1375.34		352.237	1477.53		352.237	1364.18		352.237	1540.88		352.237	1326.8		352.237	1969.91		352.237	1960.02		352.237	1909.21		352.237	1677.24		352.237	1580.7		352.237	1777.55		331.476	3050		331.476	2696.75		331.476	3087.75		331.476	2770
353.93	1503.87		353.93	1409.38		353.93	1501.57		353.93	1355.62		353.93	1537.66		353.93	1342.92		353.93	1984.23		353.93	1995.66		353.93	1917.79		353.93	1706.12		353.93	1579.76		353.93	1781.36		333.306	2993.75		333.306	2751.75		333.306	3088.75		333.306	2767.25
355.623	1506.95		355.623	1416.93		355.623	1503.22		355.623	1346.24		355.623	1545.11		355.623	1356.6		355.623	1974.17		355.623	2019.58		355.623	1901.2		355.623	1702.83		355.623	1576.55		355.623	1798.93		335.135	3029.5		335.135	2699.75		335.135	3048.5		335.135	2734
357.316	1524.81		357.316	1423.63		357.316	1502.35		357.316	1360.27		357.316	1564.4		357.316	1358.87		357.316	1976.37		357.316	2019.57		357.316	1888.53		357.316	1670.44		357.316	1580.27		357.316	1802.83		336.964	3007		336.964	2712.75		336.964	3048		336.964	2750.25
359.008	1536.59		359.008	1450		359.008	1516.61		359.008	1396.52		359.008	1562.97		359.008	1348.77		359.008	1992.97		359.008	2021.45		359.008	1901.73		359.008	1666.28		359.008	1585.53		359.008	1808.05		338.792	3022		338.792	2716.5		338.792	3030.5		338.792	2708
360.701	1533.98		360.701	1451.03		360.701	1520.58		360.701	1415.31		360.701	1567.06		360.701	1343.13		360.701	2008.83		360.701	2023.12		360.701	1935.21		360.701	1691.91		360.701	1592.35		360.701	1836.99		340.62	2979.75		340.62	2715.25		340.62	3013		340.62	2740
362.394	1537.96		362.394	1439.48		362.394	1546.88		362.394	1393.81		362.394	1591.08		362.394	1369.68		362.394	2009.48		362.394	2054.06		362.394	1950.79		362.394	1677.51		362.394	1627.83		362.394	1858.38		342.448	3011		342.448	2724.5		342.448	3023.75		342.448	2725
364.087	1541.01		364.087	1452.7		364.087	1557.92		364.087	1405.26		364.087	1586.02		364.087	1379.09		364.087	1990.76		364.087	2018.97		364.087	1955.02		364.087	1657.25		364.087	1639.41		364.087	1891.13		344.275	2983.5		344.275	2664.5		344.275	3004		344.275	2679
365.78	1558.3		365.78	1466.65		365.78	1561.56		365.78	1402.76		365.78	1609.13		365.78	1382.41		365.78	2037.18		365.78	2040.9		365.78	1947.54		365.78	1707.45		365.78	1629.06		365.78	1868.74		346.102	2988.5		346.102	2690.25		346.102	3031.25		346.102	2722.25
367.473	1596.72		367.473	1457.32		367.473	1529.8		367.473	1432.39		367.473	1617.48		367.473	1401.75		367.473	2038.21		367.473	2048.46		367.473	1983.42		367.473	1713.55		367.473	1618.74		367.473	1854.85		347.929	2997.5		347.929	2717.25		347.929	3026.5		347.929	2753.25
369.166	1566.67		369.166	1484.45		369.166	1570.13		369.166	1433.12		369.166	1610.98		369.166	1438.35		369.166	2027.37		369.166	2042.34		369.166	1963.46		369.166	1717.03		369.166	1639.5		369.166	1919.46		349.753	3006.25		349.753	2687.5		349.753	2991.75		349.753	2732
370.859	1574.79		370.859	1479.52		370.859	1616.53		370.859	1427.42		370.859	1647.02		370.859	1457.62		370.859	2025.24		370.859	2064.75		370.859	1984.36		370.859	1738.74		370.859	1641.37		370.859	1916.92		351.579	3017		351.579	2759		351.579	3033.25		351.579	2714.25
372.551	1599.15		372.551	1476.08		372.551	1589.66		372.551	1468.22		372.551	1673.27		372.551	1431.97		372.551	2031.45		372.551	2046.25		372.551	1978.63		372.551	1716.9		372.551	1608.36		372.551	1968.65		353.404	2983		353.404	2744		353.404	3064		353.404	2731.75
374.244	1599.28		374.244	1490.76		374.244	1603.04		374.244	1465.58		374.244	1653.25		374.244	1450.19		374.244	2032.58		374.244	2052.72		374.244	1947.06		374.244	1725.68		374.244	1624.88		374.244	1930.97		355.227	3021		355.227	2738		355.227	3053.5		355.227	2723.75
375.937	1631.26		375.937	1508.69		375.937	1603.02		375.937	1472.79		375.937	1665.58		375.937	1458.88		375.937	2051.28		375.937	2039.95		375.937	1963.89		375.937	1708.97		375.937	1659.58		375.937	1910.79		357.052	3045.75		357.052	2764.5		357.052	3056.75		357.052	2762
377.63	1629.51		377.63	1507.04		377.63	1630.94		377.63	1464.29		377.63	1674.49		377.63	1458.79		377.63	2046.02		377.63	2053.55		377.63	1989.39		377.63	1756.01		377.63	1668.34		377.63	1930.94		358.874	3046		358.874	2760.25		358.874	3071.75		358.874	2751.75
379.323	1645.66		379.323	1501.42		379.323	1622.75		379.323	1470.29		379.323	1673.67		379.323	1465.88		379.323	2051.59		379.323	2080.53		379.323	1994.46		379.323	1763.79		379.323	1665.94		379.323	1926.81		360.698	3074.25		360.698	2759.5		360.698	3081.5		360.698	2778.5
381.016	1656.86		381.016	1517.89		381.016	1618.75		381.016	1486.26		381.016	1676.37		381.016	1478.43		381.016	2059.74		381.016	2080.81		381.016	1980.08		381.016	1730.83		381.016	1654.21		381.016	1926.55		362.52	3085.5		362.52	2769.75		362.52	3094.25		362.52	2754
382.709	1642.73		382.709	1544.53		382.709	1637.65		382.709	1478.9		382.709	1683.19		382.709	1484.46		382.709	2058.45		382.709	2068.76		382.709	1970.26		382.709	1718.92		382.709	1643.3		382.709	1936.34		364.341	3088		364.341	2812.75		364.341	3106.75		364.341	2820.5
384.401	1645.59		384.401	1557.14		384.401	1626.1		384.401	1464.28		384.401	1692.79		384.401	1482.98		384.401	2074.55		384.401	2076.11		384.401	1979		384.401	1721.2		384.401	1644.94		384.401	1931.49		366.162	3097		366.162	2769.75		366.162	3145.75		366.162	2788.5
386.094	1651.89		386.094	1556.22		386.094	1620.16		386.094	1470.12		386.094	1699.92		386.094	1480.01		386.094	2089.28		386.094	2077.13		386.094	1986.44		386.094	1739.07		386.094	1646.62		386.094	1954		367.983	3133.5		367.983	2842.25		367.983	3143		367.983	2837.25
387.787	1651.5		387.787	1542.72		387.787	1631.82		387.787	1478.96		387.787	1693.76		387.787	1470.23		387.787	2077.36		387.787	2050.76		387.787	1989.18		387.787	1747.08		387.787	1650.58		387.787	1967.11		369.805	3150.5		369.805	2768.25		369.805	3125.75		369.805	2844.75
389.48	1631.14		389.48	1542.92		389.48	1642.94		389.48	1492.56		389.48	1684.17		389.48	1472.37		389.48	2089.12		389.48	2089.67		389.48	1994.7		389.48	1743.44		389.48	1592.34		389.48	1928.66		371.625	3126.75		371.625	2795.75		371.625	3143.5		371.625	2860.25
391.173	1667.44		391.173	1571.73		391.173	1639.15		391.173	1519.79		391.173	1682.57		391.173	1485.7		391.173	2039.61		391.173	2083.72		391.173	1993.26		391.173	1735.19		391.173	1628.01		391.173	1922.78		373.444	3145		373.444	2854.5		373.444	3194.25		373.444	2777.25
392.866	1669.84		392.866	1569.31		392.866	1634.2		392.866	1495.88		392.866	1733.28		392.866	1495.02		392.866	2021.15		392.866	2107.5		392.866	1987.2		392.866	1715.33		392.866	1646.42		392.866	1956.86		375.264	3168.5		375.264	2809.75		375.264	3189.5		375.264	2842.25
394.559	1649.89		394.559	1585.97		394.559	1615.37		394.559	1477.26		394.559	1672.92		394.559	1477.11		394.559	2050.42		394.559	2074.41		394.559	1996.63		394.559	1707.38		394.559	1648.25		394.559	1916.59		377.08	3169.5		377.08	2813.5		377.08	3146		377.08	2883
396.252	1652.61		396.252	1558.97		396.252	1623.75		396.252	1490.3		396.252	1671.82		396.252	1455.18		396.252	2051.56		396.252	2037.79		396.252	1993.97		396.252	1754.16		396.252	1646.27		396.252	1948.16		378.899	3180		378.899	2832		378.899	3163.5		378.899	2867.75
397.944	1638.77		397.944	1538.27		397.944	1630.22		397.944	1487.36		397.944	1715.49		397.944	1465.14		397.944	2038.56		397.944	2061.82		397.944	1959.92		397.944	1726.06		397.944	1641.13		397.944	1956.42		380.717	3168.5		380.717	2853.25		380.717	3192		380.717	2865.75
399.637	1656.14		399.637	1538.73		399.637	1648.27		399.637	1506.35		399.637	1709.94		399.637	1504.36		399.637	2057.98		399.637	2088.23		399.637	1965.35		399.637	1721.23		399.637	1654.34		399.637	1940.38		382.534	3137.75		382.534	2885		382.534	3178.25		382.534	2876
401.33	1674.41		401.33	1528.65		401.33	1636.32		401.33	1501.45		401.33	1708.4		401.33	1511.17		401.33	2050.28		401.33	2050.91		401.33	1972.86		401.33	1698.14		401.33	1642.61		401.33	1940.86		384.35	3181.25		384.35	2835.5		384.35	3185.5		384.35	2849.25
403.023	1666.63		403.023	1546.86		403.023	1645.09		403.023	1505.94		403.023	1696.36		403.023	1509.59		403.023	2058.01		403.023	2037.97		403.023	1986.24		403.023	1700.4		403.023	1621.68		403.023	1960.48		386.167	3226		386.167	2847.75		386.167	3206.75		386.167	2869.5
404.716	1648.65		404.716	1544.7		404.716	1669.74		404.716	1504.45		404.716	1684.98		404.716	1499.05		404.716	2051.15		404.716	2055.44		404.716	1990.01		404.716	1716.02		404.716	1627.13		404.716	1957.2		387.981	3177		387.981	2883.75		387.981	3216.5		387.981	2865.5
406.409	1642.83		406.409	1537.63		406.409	1659.5		406.409	1504.61		406.409	1693.99		406.409	1495.26		406.409	2050.13		406.409	2076.74		406.409	1984.82		406.409	1737.11		406.409	1640.96		406.409	1950.8		389.797	3132.5		389.797	2856.25		389.797	3182		389.797	2873
408.102	1663.32		408.102	1566.1		408.102	1649.21		408.102	1517.78		408.102	1715.15		408.102	1515.92		408.102	2067.77		408.102	2086.18		408.102	1997.4		408.102	1744.66		408.102	1645.04		408.102	1971.21		391.611	3189.25		391.611	2888.25		391.611	3157		391.611	2907.25
409.794	1687.55		409.794	1574.62		409.794	1679.29		409.794	1514.35		409.794	1724.98		409.794	1526.69		409.794	2060.42		409.794	2073.08		409.794	2003.58		409.794	1723.56		409.794	1650.12		409.794	1992.35		393.427	3176		393.427	2882.75		393.427	3193		393.427	2911.5
411.487	1684.76		411.487	1551.48		411.487	1697.19		411.487	1501.18		411.487	1718.28		411.487	1515.88		411.487	2056.59		411.487	2069.72		411.487	1982.62		411.487	1732.32		411.487	1646.26		411.487	1991.28		395.24	3140		395.24	2871		395.24	3187.75		395.24	2933.75
413.18	1696.63		413.18	1575.13		413.18	1704.12		413.18	1505.6		413.18	1737.58		413.18	1529.47		413.18	2063.64		413.18	2079.18		413.18	2007.77		413.18	1756		413.18	1646.82		413.18	1971.37		397.053	3120.75		397.053	2862.5		397.053	3204		397.053	2882
414.873	1666.32		414.873	1586.12		414.873	1664.9		414.873	1528.87		414.873	1756.66		414.873	1529.27		414.873	2080.24		414.873	2068		414.873	1983.34		414.873	1773.04		414.873	1709.02		414.873	1978.83		398.865	3163.5		398.865	2830		398.865	3209.5		398.865	2895
416.566	1703.08		416.566	1606.83		416.566	1691.02		416.566	1514.18		416.566	1746.47		416.566	1529.83		416.566	2074		416.566	2072.18		416.566	2016.37		416.566	1771.26		416.566	1693.45		416.566	1980.98		400.677	3201		400.677	2888.25		400.677	3160		400.677	2875.5
418.259	1693.36		418.259	1630.19		418.259	1671.47		418.259	1553.83		418.259	1724.32		418.259	1549.24		418.259	2118.85		418.259	2114.98		418.259	1957.93		418.259	1758.55		418.259	1684.3		418.259	2019.89		402.489	3186.5		402.489	2845		402.489	3190		402.489	2897.5
419.952	1710.79		419.952	1642.49		419.952	1703.87		419.952	1562.63		419.952	1725.27		419.952	1532.03		419.952	2136.26		419.952	2117.46		419.952	2049.28		419.952	1789.46		419.952	1696.27		419.952	2057.66		404.3	3155.75		404.3	2894		404.3	3235		404.3	2890.25
421.644	1706.17		421.644	1619.27		421.644	1721.3		421.644	1584.17		421.644	1742.1		421.644	1582.7		421.644	2116.95		421.644	2135.38		421.644	2035.89		421.644	1775.39		421.644	1709.16		421.644	2036.37		406.111	3191.75		406.111	2904		406.111	3212		406.111	2867
423.337	1725.13		423.337	1637.19		423.337	1703.72		423.337	1603.87		423.337	1787.69		423.337	1592.41		423.337	2127.53		423.337	2135.34		423.337	2082.61		423.337	1812.27		423.337	1708.61		423.337	2057.17		407.922	3160		407.922	2830.25		407.922	3232		407.922	2936
425.03	1745.16		425.03	1645.82		425.03	1700.15		425.03	1608.4		425.03	1779.29		425.03	1570.47		425.03	2141.08		425.03	2140.25		425.03	2090.1		425.03	1784.53		425.03	1730.51		425.03	2091.02		409.732	3227.75		409.732	2912		409.732	3232.75		409.732	2911.75
426.723	1746.55		426.723	1647.67		426.723	1711.25		426.723	1605.8		426.723	1787.57		426.723	1607.15		426.723	2137.46		426.723	2157.61		426.723	2062.98		426.723	1815.85		426.723	1727.45		426.723	2078		411.542	3229		411.542	2887.75		411.542	3198		411.542	2925
428.416	1769.92		428.416	1678.38		428.416	1742.55		428.416	1602.82		428.416	1824.04		428.416	1597.84		428.416	2158.86		428.416	2144.87		428.416	2076.01		428.416	1827.7		428.416	1747.95		428.416	2077.05		413.351	3227.75		413.351	2926		413.351	3257		413.351	2950
430.109	1782.26		430.109	1694.79		430.109	1757.58		430.109	1603.38		430.109	1851.88		430.109	1592.39		430.109	2165.14		430.109	2141.57		430.109	2090.52		430.109	1819.67		430.109	1759.97		430.109	2103.77		415.158	3278		415.158	2938.5		415.158	3245.5		415.158	2953
431.802	1762.6		431.802	1690.76		431.802	1761.58		431.802	1609.04		431.802	1845.42		431.802	1620.4		431.802	2186.03		431.802	2153.27		431.802	2123.16		431.802	1829		431.802	1747.83		431.802	2125.68		416.967	3232.5		416.967	2937.5		416.967	3311.75		416.967	2922.5
433.495	1766.98		433.495	1694.26		433.495	1789.72		433.495	1630.04		433.495	1855.58		433.495	1643.64		433.495	2202.23		433.495	2165.45		433.495	2129.57		433.495	1865.03		433.495	1756.22		433.495	2134.71		418.774	3265.5		418.774	2952.75		418.774	3312.5		418.774	2988
435.187	1794.22		435.187	1710.37		435.187	1813.49		435.187	1655.44		435.187	1893.34		435.187	1656.17		435.187	2176.29		435.187	2201.33		435.187	2120.7		435.187	1877.89		435.187	1783.21		435.187	2138.88		420.582	3294		420.582	2991.5		420.582	3336.75		420.582	2996.75
436.88	1799.12		436.88	1722.93		436.88	1805.49		436.88	1658.68		436.88	1891.13		436.88	1664.96		436.88	2184.84		436.88	2242.5		436.88	2182.13		436.88	1847.9		436.88	1788.63		436.88	2138.29		422.388	3304.5		422.388	3016.5		422.388	3337.5		422.388	3021
438.573	1825.96		438.573	1722.65		438.573	1820.29		438.573	1659.57		438.573	1875.14		438.573	1667.21		438.573	2232.11		438.573	2234.01		438.573	2175.37		438.573	1870.42		438.573	1782.76		438.573	2151.26		424.195	3279.5		424.195	2989		424.195	3325.75		424.195	2995.5
440.266	1836.34		440.266	1753.35		440.266	1832.87		440.266	1671.71		440.266	1882.1		440.266	1665.09		440.266	2243.34		440.266	2225.12		440.266	2138.93		440.266	1877.07		440.266	1773.08		440.266	2188.44		426	3375.75		426	3049.75		426	3406.25		426	3040
441.959	1853.17		441.959	1759.5		441.959	1833.49		441.959	1657.68		441.959	1894.71		441.959	1687.47		441.959	2237.83		441.959	2218.73		441.959	2172.46		441.959	1862.3		441.959	1804.76		441.959	2184.68		427.805	3384.5		427.805	3026.5		427.805	3402		427.805	3023.75
443.652	1893.75		443.652	1755.51		443.652	1856.7		443.652	1711.59		443.652	1925.66		443.652	1669.58		443.652	2253.64		443.652	2212.18		443.652	2195.4		443.652	1885.98		443.652	1795.21		443.652	2210.23		429.609	3403.5		429.609	3044.75		429.609	3390.75		429.609	3076.25
445.345	1850.67		445.345	1766.69		445.345	1841.11		445.345	1676.46		445.345	1918.81		445.345	1648.1		445.345	2298.79		445.345	2231.78		445.345	2212.29		445.345	1902.67		445.345	1813.25		445.345	2147.88		431.413	3395.25		431.413	3053.5		431.413	3424.75		431.413	3067.5
447.037	1876.21		447.037	1766.5		447.037	1874.97		447.037	1726.37		447.037	1939.59		447.037	1679.02		447.037	2281.81		447.037	2255.75		447.037	2179.99		447.037	1863.23		447.037	1798.17		447.037	2209.36		433.216	3442		433.216	3075.5		433.216	3435.5		433.216	3104.25
448.73	1858.14		448.73	1752.47		448.73	1831.3		448.73	1714.35		448.73	1944.39		448.73	1690.45		448.73	2279.16		448.73	2239.28		448.73	2180.53		448.73	1892.77		448.73	1796.54		448.73	2215.6		435.02	3443		435.02	3117.25		435.02	3486.5		435.02	3164.75
450.423	1855.89		450.423	1764.92		450.423	1879.39		450.423	1722.89		450.423	1973.14		450.423	1705.79		450.423	2278.82		450.423	2252.34		450.423	2205.24		450.423	1887.64		450.423	1819.51		450.423	2193.04		436.822	3470.75		436.822	3113.5		436.822	3490.75		436.822	3142.75
452.116	1870.59		452.116	1784.9		452.116	1889.12		452.116	1705.5		452.116	1942.8		452.116	1715.73		452.116	2298.67		452.116	2261.29		452.116	2168.32		452.116	1921.15		452.116	1824.17		452.116	2199.5		438.625	3491		438.625	3178.75		438.625	3552.5		438.625	3152
453.809	1861.34		453.809	1790.59		453.809	1877.88		453.809	1706.13		453.809	1954.14		453.809	1703.06		453.809	2275.45		453.809	2272.87		453.809	2152		453.809	1915.4		453.809	1820.45		453.809	2232.26		440.427	3507.25		440.427	3167		440.427	3516		440.427	3153.25
455.502	1869.3		455.502	1798.55		455.502	1875.22		455.502	1732.02		455.502	1981.82		455.502	1693.93		455.502	2293.79		455.502	2280.68		455.502	2197.28		455.502	1904.22		455.502	1799.24		455.502	2243.05		442.229	3491.5		442.229	3133.5		442.229	3494.25		442.229	3227.5
457.195	1883.99		457.195	1794.23		457.195	1876.12		457.195	1734.76		457.195	1965.5		457.195	1699.05		457.195	2307.53		457.195	2243.24		457.195	2204.06		457.195	1904.59		457.195	1821.61		457.195	2229.77		444.03	3525		444.03	3177.5		444.03	3559		444.03	3187.25
458.888	1884.48		458.888	1787.12		458.888	1874.72		458.888	1724.38		458.888	1946.76		458.888	1725.36		458.888	2287.67		458.888	2235.9		458.888	2174.28		458.888	1882.77		458.888	1819.09		458.888	2225.09		445.829	3534.5		445.829	3224.25		445.829	3542		445.829	3212.75
460.58	1870.55		460.58	1789.4		460.58	1861.62		460.58	1710.83		460.58	1948.46		460.58	1743.15		460.58	2277.09		460.58	2292.74		460.58	2176.71		460.58	1862.92		460.58	1806.15		460.58	2217.03		447.63	3529		447.63	3189.25		447.63	3554.75		447.63	3203.5
462.273	1856.5		462.273	1786.99		462.273	1847.12		462.273	1711.75		462.273	1938.91		462.273	1722.86		462.273	2291.17		462.273	2300.46		462.273	2194.49		462.273	1876.13		462.273	1812.54		462.273	2189.5		449.429	3546.5		449.429	3183.25		449.429	3613.75		449.429	3214.25
463.966	1853.81		463.966	1769.18		463.966	1855.57		463.966	1731.77		463.966	1924.31		463.966	1707.88		463.966	2295.39		463.966	2249.54		463.966	2187		463.966	1890.88		463.966	1793.36		463.966	2173.72		451.229	3578		451.229	3186.25		451.229	3595.25		451.229	3224.75
465.659	1850.68		465.659	1766.03		465.659	1872.98		465.659	1719.25		465.659	1927.52		465.659	1710		465.659	2277.58		465.659	2252.86		465.659	2182.13		465.659	1886.57		465.659	1788.28		465.659	2184.26		453.026	3564.25		453.026	3235.25		453.026	3567.25		453.026	3258.5
467.352	1840.83		467.352	1793.64		467.352	1870.85		467.352	1700.08		467.352	1928.69		467.352	1665.43		467.352	2273.04		467.352	2243.94		467.352	2188.77		467.352	1879.46		467.352	1795.48		467.352	2195.48		454.826	3566.5		454.826	3227.25		454.826	3607.75		454.826	3241
469.045	1846.63		469.045	1749.39		469.045	1856.49		469.045	1701.05		469.045	1924.87		469.045	1693.48		469.045	2255.25		469.045	2245.22		469.045	2165.67		469.045	1875.48		469.045	1806.94		469.045	2201.73		456.622	3557		456.622	3192.75		456.622	3606.75		456.622	3224.5
470.738	1862.75		470.738	1732.98		470.738	1845.76		470.738	1676.43		470.738	1909.79		470.738	1691.14		470.738	2199.02		470.738	2260.59		470.738	2128.2		470.738	1845.16		470.738	1782.84		470.738	2167.47		458.419	3573.75		458.419	3231		458.419	3562.25		458.419	3237
472.43	1842.65		472.43	1737.74		472.43	1838.25		472.43	1676.51		472.43	1921.97		472.43	1655.37		472.43	2207.81		472.43	2222.39		472.43	2130.18		472.43	1845.32		472.43	1765.54		472.43	2118.62		460.215	3574		460.215	3170		460.215	3581.5		460.215	3208.25
474.123	1811.96		474.123	1729.57		474.123	1822.82		474.123	1673.74		474.123	1937.86		474.123	1665.66		474.123	2246.36		474.123	2207.51		474.123	2133.86		474.123	1897.16		474.123	1782.43		474.123	2132.54		462.011	3540.75		462.011	3205		462.011	3580.5		462.011	3240.5
475.816	1821.25		475.816	1721.93		475.816	1814.73		475.816	1627.63		475.816	1893.89		475.816	1662.09		475.816	2209.07		475.816	2203.31		475.816	2186.69		475.816	1873.27		475.816	1766.96		475.816	2138.42		463.809	3527		463.809	3162.75		463.809	3528.5		463.809	3220.5
477.509	1835.9		477.509	1735.2		477.509	1835.49		477.509	1664.33		477.509	1898.6		477.509	1659.43		477.509	2217.74		477.509	2211.91		477.509	2163.84		477.509	1827.34		477.509	1792.05		477.509	2161.67		465.602	3504		465.602	3177.75		465.602	3605		465.602	3220
479.202	1809.82		479.202	1742.47		479.202	1830.82		479.202	1656.75		479.202	1928.02		479.202	1683.93		479.202	2232.9		479.202	2227.87		479.202	2134.39		479.202	1804.38		479.202	1794.08		479.202	2141.91		467.397	3569		467.397	3158.75		467.397	3567.25		467.397	3201.25
480.895	1837.68		480.895	1753.84		480.895	1819.03		480.895	1660.27		480.895	1872.15		480.895	1648.06		480.895	2245.82		480.895	2262.6		480.895	2138.06		480.895	1857.4		480.895	1808.13		480.895	2119.74		469.191	3523.75		469.191	3126.5		469.191	3510.75		469.191	3230
482.588	1830.87		482.588	1741.64		482.588	1805.34		482.588	1666.66		482.588	1853.61		482.588	1640.33		482.588	2195.8		482.588	2268.28		482.588	2106.93		482.588	1861.66		482.588	1767.27		482.588	2109.09		470.985	3493.75		470.985	3194.5		470.985	3539.75		470.985	3214.75
484.281	1781.28		484.281	1727.49		484.281	1800.38		484.281	1657.47		484.281	1870.22		484.281	1647.84		484.281	2212.41		484.281	2252.71		484.281	2101.92		484.281	1874.17		484.281	1753.58		484.281	2112.01		472.779	3525.5		472.779	3181		472.779	3529.75		472.779	3189
485.973	1786.16		485.973	1691.19		485.973	1813.56		485.973	1620.81		485.973	1887.08		485.973	1648.55		485.973	2234.44		485.973	2231.18		485.973	2126.33		485.973	1830.97		485.973	1777.12		485.973	2116.37		474.572	3478		474.572	3154.5		474.572	3514.5		474.572	3181
487.666	1788.89		487.666	1664.7		487.666	1813.22		487.666	1602.57		487.666	1881.59		487.666	1652.04		487.666	2226.83		487.666	2221.5		487.666	2139.84		487.666	1822.45		487.666	1781.5		487.666	2112.93		476.363	3517		476.363	3108.75		476.363	3535		476.363	3209
489.359	1772.25		489.359	1662.88		489.359	1798.56		489.359	1586.28		489.359	1855.16		489.359	1624.53		489.359	2206.08		489.359	2206.34		489.359	2148.52		489.359	1847.79		489.359	1763.82		489.359	2095.19		478.156	3488		478.156	3145.5		478.156	3486		478.156	3188.75
491.052	1770.06		491.052	1659.4		491.052	1784.25		491.052	1563.76		491.052	1834.22		491.052	1594.73		491.052	2177.9		491.052	2177.61		491.052	2144.33		491.052	1849.17		491.052	1761.75		491.052	2067.74		479.946	3446.25		479.946	3107		479.946	3509		479.946	3204.75
492.745	1750.24		492.745	1642.42		492.745	1757.95		492.745	1562.92		492.745	1820.8		492.745	1602.87		492.745	2181.93		492.745	2161.43		492.745	2122.19		492.745	1833.03		492.745	1755.3		492.745	2050.51		481.738	3482.5		481.738	3113		481.738	3531.5		481.738	3238.5
494.438	1706.55		494.438	1624.74		494.438	1714.97		494.438	1560.51		494.438	1804.7		494.438	1608.95		494.438	2197.81		494.438	2163.91		494.438	2117.11		494.438	1818.57		494.438	1724.83		494.438	2040.52		483.528	3464.5		483.528	3136.25		483.528	3485		483.528	3196.5
496.131	1696.55		496.131	1613.72		496.131	1689.57		496.131	1550.26		496.131	1790		496.131	1599.47		496.131	2162.34		496.131	2180.39		496.131	2113.86		496.131	1833.33		496.131	1730.5		496.131	2019.68		485.317	3456.25		485.317	3134.5		485.317	3469		485.317	3190
497.823	1695		497.823	1601.21		497.823	1697.66		497.823	1550.78		497.823	1749.01		497.823	1574.56		497.823	2181.06		497.823	2192.54		497.823	2083.12		497.823	1824.52		497.823	1755.81		497.823	2011.77		487.108	3464.75		487.108	3051		487.108	3479.75		487.108	3218
499.516	1627.02		499.516	1596.99		499.516	1674.08		499.516	1474.36		499.516	1731.01		499.516	1559.34		499.516	2184.73		499.516	2108.59		499.516	2075.59		499.516	1789.55		499.516	1725.67		499.516	1994.46		488.897	3454.25		488.897	3133.25		488.897	3438.75		488.897	3194.5
501.209	1597.76		501.209	1555.07		501.209	1687.69		501.209	1440.99		501.209	1739.95		501.209	1556.46		501.209	2174.74		501.209	2135.19		501.209	2066.49		501.209	1797.78		501.209	1730.45		501.209	1945.34		490.685	3449.75		490.685	3133.25		490.685	3484.5		490.685	3184.25
502.902	1600.82		502.902	1542.05		502.902	1620.75		502.902	1499.36		502.902	1700.7		502.902	1488.52		502.902	2172.37		502.902	2114.76		502.902	2085.32		502.902	1790.98		502.902	1728.63		502.902	1894.1		492.473	3388.75		492.473	3124.25		492.473	3471.5		492.473	3188.75
504.595	1591.05		504.595	1531.36		504.595	1605.28		504.595	1444.97		504.595	1668.42		504.595	1491.22		504.595	2170.89		504.595	2091.8		504.595	2082.3		504.595	1752.73		504.595	1687.56		504.595	1892.71		494.26	3426.5		494.26	3107.25		494.26	3428		494.26	3188.75
506.288	1576.75		506.288	1479.27		506.288	1600.21		506.288	1434.07		506.288	1657.98		506.288	1502.2		506.288	2176.17		506.288	2067.24		506.288	2043.2		506.288	1772.88		506.288	1701.46		506.288	1852.33		496.048	3401.5		496.048	3085.5		496.048	3489.25		496.048	3170.5
507.981	1550.44		507.981	1484.88		507.981	1559.13		507.981	1402.97		507.981	1643.79		507.981	1483.25		507.981	2137.97		507.981	2080.26		507.981	2054.6		507.981	1748.44		507.981	1710.59		507.981	1856.17		497.834	3377.75		497.834	3054.75		497.834	3389.25		497.834	3145.75
509.674	1519.3		509.674	1461.9		509.674	1513.25		509.674	1376.32		509.674	1605.36		509.674	1436.93		509.674	2116.87		509.674	2041.78		509.674	2057.91		509.674	1712		509.674	1689.4		509.674	1785.01		499.621	3395.5		499.621	3074.25		499.621	3462.5		499.621	3197.75
511.366	1537.32		511.366	1412.73		511.366	1518.71		511.366	1354.18		511.366	1554.65		511.366	1419.45		511.366	2090.26		511.366	2038.46		511.366	2041.29		511.366	1755.76		511.366	1683.7		511.366	1764.79		501.407	3426.5		501.407	3087		501.407	3387.5		501.407	3172.5
513.059	1451.57		513.059	1376.28		513.059	1472.21		513.059	1353.18		513.059	1551.87		513.059	1412.24		513.059	2107.68		513.059	2076.77		513.059	2022.33		513.059	1735.78		513.059	1679.27		513.059	1762.2		503.193	3404.75		503.193	3099.75		503.193	3412		503.193	3146.75
514.752	1449.21		514.752	1360.22		514.752	1450.83		514.752	1316.21		514.752	1527.46		514.752	1388.01		514.752	2118.49		514.752	2052.27		514.752	2051.37		514.752	1728.36		514.752	1672.33		514.752	1719.23		504.976	3411.5		504.976	3063.75		504.976	3425.5		504.976	3167
516.445	1427.32		516.445	1338.26		516.445	1436.76		516.445	1281.99		516.445	1502.33		516.445	1335.16		516.445	2115.74		516.445	2052.51		516.445	2029.01		516.445	1742.46		516.445	1696.65		516.445	1679.02		506.761	3385.5		506.761	3027.25		506.761	3405.75		506.761	3154.75
518.138	1404.93		518.138	1325.24		518.138	1416.69		518.138	1249		518.138	1491.93		518.138	1325.98		518.138	2134.61		518.138	2028.63		518.138	2028		518.138	1741.14		518.138	1698.38		518.138	1681.15		508.544	3383.25		508.544	3067		508.544	3430		508.544	3114.5
519.831	1411.7		519.831	1287.85		519.831	1402.36		519.831	1233.97		519.831	1462.91		519.831	1310.25		519.831	2144.48		519.831	2018.84		519.831	2053.56		519.831	1719.17		519.831	1685.04		519.831	1658.82		510.328	3341.5		510.328	3047.5		510.328	3433.25		510.328	3145.75
521.524	1401.38		521.524	1276.47		521.524	1380.38		521.524	1235.51		521.524	1438.95		521.524	1269.08		521.524	2150.97		521.524	2024.31		521.524	2065.87		521.524	1719.86		521.524	1682.49		521.524	1615.42		512.11	3403.5		512.11	3042		512.11	3369.75		512.11	3136.75
523.216	1377.7		523.216	1274.52		523.216	1365.23		523.216	1222.65		523.216	1422.09		523.216	1244.09		523.216	2133.79		523.216	2022.12		523.216	2059.2		523.216	1734.26		523.216	1679.3		523.216	1608.69		513.894	3332.25		513.894	3041.25		513.894	3379.25		513.894	3141.5
524.909	1363.75		524.909	1242.06		524.909	1351.43		524.909	1196.07		524.909	1399.89		524.909	1252.96		524.909	2116.29		524.909	2024.42		524.909	2044.38		524.909	1727.17		524.909	1683.86		524.909	1605.01		515.675	3390.25		515.675	3065.75		515.675	3403.75		515.675	3123.75
526.602	1346.54		526.602	1219.92		526.602	1319.57		526.602	1182.35		526.602	1370.17		526.602	1246.78		526.602	2127.63		526.602	2023.83		526.602	2049.73		526.602	1726.65		526.602	1689.04		526.602	1576.23		517.456	3406		517.456	3050		517.456	3421.5		517.456	3137
528.295	1314.63		528.295	1208.63		528.295	1298.87		528.295	1184.37		528.295	1332.98		528.295	1203.6		528.295	2110.63		528.295	2022.56		528.295	2065.42		528.295	1746.56		528.295	1671.07		528.295	1555.84		519.237	3393.5		519.237	3095.75		519.237	3420.75		519.237	3154
529.988	1267.69		529.988	1212.16		529.988	1277.29		529.988	1181.2		529.988	1340.06		529.988	1208.83		529.988	2118.26		529.988	2016.8		529.988	2042.63		529.988	1747.85		529.988	1666.21		529.988	1527.87		521.017	3371.5		521.017	3029.25		521.017	3420.25		521.017	3163.75
531.681	1271.06		531.681	1179.5		531.681	1268.87		531.681	1155.69		531.681	1314.36		531.681	1176.93		531.681	2097.64		531.681	1997		531.681	2018.14		531.681	1733.27		531.681	1654.09		531.681	1536.76		522.797	3417.25		522.797	3103.25		522.797	3448.25		522.797	3158.5
533.374	1286.19		533.374	1161.47		533.374	1252.44		533.374	1116.27		533.374	1302.46		533.374	1183.07		533.374	2063.43		533.374	1973.75		533.374	2000.63		533.374	1683.73		533.374	1679.1		533.374	1525.12		524.576	3418		524.576	3099.25		524.576	3440		524.576	3150.75
535.067	1251.79		535.067	1153.81		535.067	1219.14		535.067	1097.53		535.067	1262.74		535.067	1175.27		535.067	2091.37		535.067	1975.76		535.067	2030.87		535.067	1710.05		535.067	1651.76		535.067	1518.54		526.356	3375.75		526.356	3057.25		526.356	3443.75		526.356	3141.5
536.759	1242.34		536.759	1113.36		536.759	1231.5		536.759	1111.9		536.759	1268.29		536.759	1153.29		536.759	2071.24		536.759	1970.7		536.759	2004.13		536.759	1692.27		536.759	1663.03		536.759	1481.77		528.135	3395		528.135	3065		528.135	3407.75		528.135	3105.75
538.452	1245.08		538.452	1139.04		538.452	1208.12		538.452	1127.26		538.452	1268.21		538.452	1126.86		538.452	2088.31		538.452	1970.89		538.452	1981.52		538.452	1690.81		538.452	1663.79		538.452	1489.01		529.913	3368.25		529.913	3066.5		529.913	3408.75		529.913	3101.5
540.145	1243.63		540.145	1130.34		540.145	1204.42		540.145	1111.09		540.145	1256.67		540.145	1134.07		540.145	2045.27		540.145	1943.42		540.145	1983.53		540.145	1697.94		540.145	1650.89		540.145	1434.22		531.691	3377.75		531.691	3046		531.691	3436.5		531.691	3108
541.838	1219.78		541.838	1113.6		541.838	1203.72		541.838	1097.39		541.838	1257.74		541.838	1143.23		541.838	2031.53		541.838	1956.81		541.838	1975.68		541.838	1659.59		541.838	1601.44		541.838	1435.83		533.467	3394		533.467	3032.75		533.467	3374		533.467	3069
543.531	1218.52		543.531	1100.19		543.531	1189.59		543.531	1066.81		543.531	1238.81		543.531	1157.24		543.531	2007.63		543.531	1896.21		543.531	1973.68		543.531	1660.66		543.531	1599.91		543.531	1435.71		535.245	3356.5		535.245	2994.5		535.245	3354.5		535.245	3008.75
545.224	1207.88		545.224	1096.49		545.224	1151.95		545.224	1086.32		545.224	1212.03		545.224	1127.8		545.224	1999.94		545.224	1932.53		545.224	1930.86		545.224	1618.14		545.224	1573.22		545.224	1400.22		537.022	3321.75		537.022	3003.75		537.022	3366		537.022	3027
546.917	1191.27		546.917	1074.25		546.917	1140.07		546.917	1057.16		546.917	1186.36		546.917	1095.39		546.917	2009.5		546.917	1895.5		546.917	1932.99		546.917	1597.51		546.917	1582.3		546.917	1437.23		538.796	3289.75		538.796	2979.5		538.796	3347.5		538.796	2970.75
548.609	1184.24		548.609	1044.33		548.609	1146.23		548.609	1050.61		548.609	1172.38		548.609	1080.75		548.609	2008.71		548.609	1876.41		548.609	1900.54		548.609	1608.93		548.609	1590.95		548.609	1405.2		540.573	3315.75		540.573	2978.75		540.573	3298.5		540.573	2932
550.302	1170.12		550.302	1036.72		550.302	1133.58		550.302	1027.84		550.302	1188.5		550.302	1067.69		550.302	1984.9		550.302	1887.25		550.302	1869.96		550.302	1600.64		550.302	1601.17		550.302	1378.61		542.347	3222.25		542.347	2925.25		542.347	3285.5		542.347	2896.75
551.995	1162.59		551.995	1054.8		551.995	1116.83		551.995	1017.45		551.995	1175.8		551.995	1036.57		551.995	1947.4		551.995	1868.4		551.995	1856.91		551.995	1603.96		551.995	1568.3		551.995	1357.64		544.121	3182		544.121	2886		544.121	3227.75		544.121	2851.75
553.688	1147.54		553.688	1044.7		553.688	1105.89		553.688	1020.25		553.688	1146.94		553.688	1063.29		553.688	1911.01		553.688	1850.04		553.688	1841.42		553.688	1583.23		553.688	1550.77		553.688	1350.26		545.896	3166		545.896	2870		545.896	3162.75		545.896	2822.5
555.381	1137.81		555.381	1031.85		555.381	1097.48		555.381	1005.44		555.381	1139.46		555.381	1058.78		555.381	1910.61		555.381	1838.3		555.381	1834.58		555.381	1573.32		555.381	1549.77		555.381	1361.71		547.669	3149		547.669	2866.75		547.669	3164.5		547.669	2728.75
557.074	1114.87		557.074	1014.79		557.074	1088.1		557.074	991.264		557.074	1127.23		557.074	1035.89		557.074	1916.39		557.074	1843.94		557.074	1815.69		557.074	1578.88		557.074	1536.41		557.074	1361.84		549.442	3117.25		549.442	2828.5		549.442	3149		549.442	2674.25
558.767	1092.7		558.767	1003.3		558.767	1086.58		558.767	976.536		558.767	1129.57		558.767	1034.41		558.767	1913.31		558.767	1870.06		558.767	1809.25		558.767	1573.57		558.767	1505.71		558.767	1340.88		551.214	3110		551.214	2775.25		551.214	3121.5		551.214	2661.25
560.459	1097.28		560.459	1011.65		560.459	1075.08		560.459	966.608		560.459	1126.4		560.459	1023.22		560.459	1918.78		560.459	1839.55		560.459	1804.13		560.459	1582.28		560.459	1494.47		560.459	1319.11		552.986	3006.5		552.986	2721.25		552.986	3112.5		552.986	2627
562.152	1099.66		562.152	1009.83		562.152	1063.36		562.152	969.091		562.152	1089.13		562.152	1027.08		562.152	1903.49		562.152	1785.06		562.152	1803.26		562.152	1587.5		562.152	1504.28		562.152	1304.71		554.758	3041		554.758	2747.25		554.758	3042.25		554.758	2584
563.845	1084.75		563.845	1005.12		563.845	1072.45		563.845	963.366		563.845	1098.13		563.845	1049.72		563.845	1870.69		563.845	1789.21		563.845	1835.1		563.845	1546.54		563.845	1491.64		563.845	1300.31		556.529	3022		556.529	2709.75		556.529	3039.75		556.529	2534.75
565.538	1074.76		565.538	1001.77		565.538	1052.69		565.538	968.729		565.538	1126.37		565.538	1040.85		565.538	1877.57		565.538	1772.21		565.538	1803.6		565.538	1510.05		565.538	1494.15		565.538	1308.51		558.3	2949.5		558.3	2691.5		558.3	2978.25		558.3	2537.25
567.231	1090.65		567.231	977.976		567.231	1048.86		567.231	953.26		567.231	1107.12		567.231	1005.01		567.231	1890.29		567.231	1800.99		567.231	1792.17		567.231	1512.95		567.231	1499.96		567.231	1301.62		560.069	2944.75		560.069	2655		560.069	2945.25		560.069	2517.25
568.924	1077.04		568.924	973.884		568.924	1050.21		568.924	944.214		568.924	1091.41		568.924	1009.71		568.924	1865.62		568.924	1809.46		568.924	1766.99		568.924	1535.49		568.924	1489.74		568.924	1279.77		561.839	2922		561.839	2667.5		561.839	2911		561.839	2440.25
570.617	1037.17		570.617	970.545		570.617	1041.94		570.617	946.809		570.617	1084.83		570.617	988.284		570.617	1855.26		570.617	1811.26		570.617	1781.22		570.617	1517.97		570.617	1490.6		570.617	1277.5		563.609	2898		563.609	2626		563.609	2927		563.609	2443.25
572.31	1060.17		572.31	945.749		572.31	1006.55		572.31	942.441		572.31	1079.28		572.31	999.226		572.31	1857.95		572.31	1801.93		572.31	1781.29		572.31	1543.28		572.31	1489.9		572.31	1288.43		565.376	2910.75		565.376	2598.25		565.376	2920.25		565.376	2436.75
574.002	1041.22		574.002	953.708		574.002	1049.69		574.002	945.088		574.002	1065.58		574.002	976.133		574.002	1882.95		574.002	1840.91		574.002	1773.32		574.002	1529.34		574.002	1491.1		574.002	1301.15		567.146	2878.75		567.146	2604.25		567.146	2905.25		567.146	2435.75
575.695	1056.52		575.695	963.229		575.695	1052.03		575.695	928.193		575.695	1063.76		575.695	992.427		575.695	1830.57		575.695	1864.34		575.695	1788.17		575.695	1519.26		575.695	1514.62		575.695	1272.06		568.913	2826.5		568.913	2604.5		568.913	2884.75		568.913	2372.75
577.388	1026.54		577.388	951.988		577.388	1024.79		577.388	893.542		577.388	1055.89		577.388	1014.16		577.388	1888.74		577.388	1846.88		577.388	1818.36		577.388	1576.3		577.388	1489.7		577.388	1282.3		570.679	2851.5		570.679	2595.25		570.679	2862		570.679	2395.25
579.081	1050.22		579.081	929.852		579.081	1028.31		579.081	910.948		579.081	1065.8		579.081	976.621		579.081	1856.61		579.081	1872.23		579.081	1796.39		579.081	1549.84		579.081	1496.03		579.081	1291.25		572.447	2875		572.447	2577.25		572.447	2894.25		572.447	2366.5
580.774	1009.62		580.774	926.044		580.774	1007.58		580.774	907.005		580.774	1079.15		580.774	960.548		580.774	1878		580.774	1858.37		580.774	1767.51		580.774	1543.06		580.774	1525.02		580.774	1278.95		574.213	2880.75		574.213	2589.25		574.213	2924		574.213	2401
582.467	1010.4		582.467	921.67		582.467	1005.87		582.467	935.134		582.467	1027.64		582.467	975.727		582.467	1916.58		582.467	1882.15		582.467	1812.54		582.467	1554.66		582.467	1525.05		582.467	1260.45		575.979	2870.75		575.979	2600		575.979	2888		575.979	2392.75
584.16	1006.16		584.16	901.169		584.16	1018.78		584.16	921.779		584.16	1037.67		584.16	993.843		584.16	1904.57		584.16	1886.7		584.16	1841.09		584.16	1602.15		584.16	1515.25		584.16	1267.97		577.744	2847.75		577.744	2622.25		577.744	2880.75		577.744	2356.25
585.852	1009.51		585.852	919.607		585.852	1021.86		585.852	911.68		585.852	1056.61		585.852	985.656		585.852	1901.17		585.852	1879.4		585.852	1810.65		585.852	1600.84		585.852	1531.1		585.852	1263.98		579.509	2876.5		579.509	2611.5		579.509	2878		579.509	2398.5
587.545	1003.85		587.545	928.259		587.545	1001.06		587.545	910.918		587.545	1032.59		587.545	985.802		587.545	1898.12		587.545	1873.62		587.545	1824.92		587.545	1594.45		587.545	1529.49		587.545	1259.28		581.273	2864.25		581.273	2634.5		581.273	2877.25		581.273	2368.5
589.238	1007.43		589.238	924.065		589.238	997.827		589.238	903.423		589.238	1043.28		589.238	986.278		589.238	1949.17		589.238	1896.28		589.238	1842.55		589.238	1602.62		589.238	1559.89		589.238	1261.94		583.037	2894.5		583.037	2619.75		583.037	2916.25		583.037	2384.5
590.931	1039.92		590.931	909.381		590.931	1012.05		590.931	905.032		590.931	1045.1		590.931	988.096		590.931	1976.25		590.931	1930.71		590.931	1858.22		590.931	1643.42		590.931	1574.9		590.931	1236.78		584.801	2920		584.801	2619.75		584.801	2935.5		584.801	2385.25
592.624	1038.38		592.624	903.113		592.624	1005.88		592.624	894.431		592.624	1031.37		592.624	980.072		592.624	1971.53		592.624	1933.06		592.624	1869.52		592.624	1640.25		592.624	1582.65		592.624	1248.69		586.565	2960.75		586.565	2678.75		586.565	2996		586.565	2383
594.317	1012.17		594.317	913.062		594.317	999.141		594.317	892.912		594.317	1029.24		594.317	962.612		594.317	1966.74		594.317	1925.46		594.317	1858.28		594.317	1619.26		594.317	1593.06		594.317	1257.13		588.328	2952.25		588.328	2691		588.328	2989		588.328	2419.5
596.01	996.556		596.01	917.457		596.01	1009.51		596.01	881.721		596.01	1038.98		596.01	941.557		596.01	1958.49		596.01	1946.28		596.01	1876.41		596.01	1621.42		596.01	1606.65		596.01	1260.94		590.088	2956.75		590.088	2709		590.088	2991.75		590.088	2399.75
597.703	980.252		597.703	900.801		597.703	1002.83		597.703	883.442		597.703	1040.23		597.703	945.03		597.703	1968.68		597.703	1965.63		597.703	1904.72		597.703	1660.03		597.703	1605.01		597.703	1276.88		591.851	2982.5		591.851	2757.75		591.851	3022.75		591.851	2435.25
599.395	999.92		599.395	891.924		599.395	978.77		599.395	883.583		599.395	1020.95		599.395	955.908		599.395	2003.62		599.395	1971.95		599.395	1915.58		599.395	1672.8		599.395	1613.91		599.395	1256.78		593.613	3035		593.613	2737.75		593.613	3030		593.613	2425.75
601.088	1005.84		601.088	893.482		601.088	971.532		601.088	869.895		601.088	1006.42		601.088	947.29		601.088	2021.32		601.088	1986.29		601.088	1910.15		601.088	1665.55		601.088	1625.33		601.088	1226.82		595.373	3026.5		595.373	2775.75		595.373	3050.25		595.373	2428.5
602.781	973.896		602.781	883.608		602.781	975.356		602.781	863.715		602.781	1008.71		602.781	940.819		602.781	2014.77		602.781	1988.43		602.781	1895.53		602.781	1669.55		602.781	1625.9		602.781	1235.06		597.132	3063.25		597.132	2813.75		597.132	3100.5		597.132	2450.25
604.474	986.822		604.474	875.706		604.474	963.904		604.474	855.019		604.474	989.545		604.474	945.032		604.474	2019.81		604.474	1969.2		604.474	1918.41		604.474	1654.36		604.474	1648.22		604.474	1229.09		598.893	3080.5		598.893	2800		598.893	3105		598.893	2482.75
606.167	979.523		606.167	872.151		606.167	944.419		606.167	856.073		606.167	967.971		606.167	945.075		606.167	2032.29		606.167	1971.25		606.167	1961.14		606.167	1680.04		606.167	1644.92		606.167	1205.22		600.652	3121.25		600.652	2810		600.652	3131		600.652	2483.75
607.86	972.96		607.86	859.761		607.86	948.636		607.86	831.144		607.86	989.221		607.86	933.945		607.86	2035.13		607.86	2007.63		607.86	1978.39		607.86	1713.49		607.86	1643.08		607.86	1200.6		602.41	3154.25		602.41	2865.5		602.41	3171.25		602.41	2520.75
609.553	972.162		609.553	842.947		609.553	960.854		609.553	833.441		609.553	984.275		609.553	928.945		609.553	2062.88		609.553	2020.51		609.553	1971.26		609.553	1725.8		609.553	1679.92		609.553	1186.92		604.17	3157		604.17	2892.25		604.17	3176.75		604.17	2537
611.245	949.867		611.245	877.034		611.245	936.343		611.245	833.718		611.245	979.689		611.245	904.745		611.245	2086.06		611.245	1983.64		611.245	1950.87		611.245	1693.38		611.245	1684.41		611.245	1192.64		605.928	3155.25		605.928	2933		605.928	3208.25		605.928	2526.5
612.938	958.858		612.938	844.264		612.938	931.006		612.938	824.111		612.938	964.164		612.938	892.442		612.938	2097.31		612.938	2018.56		612.938	1965.26		612.938	1732.32		612.938	1687.53		612.938	1169.1		607.685	3207.5		607.685	2883		607.685	3248		607.685	2575
614.631	951.289		614.631	818.735		614.631	934.292		614.631	834.729		614.631	960.726		614.631	903.054		614.631	2073.45		614.631	2024.05		614.631	1990.77		614.631	1724.34		614.631	1664.06		614.631	1172.7		609.442	3236.25		609.442	2931		609.442	3255.25		609.442	2606.25
616.324	958.885		616.324	830.851		616.324	923.477		616.324	800.29		616.324	946.939		616.324	847.709		616.324	2101.01		616.324	2066.27		616.324	1998.93		616.324	1761.43		616.324	1697.43		616.324	1153.16		611.199	3267.25		611.199	2994.75		611.199	3288.75		611.199	2584.5
618.017	923.358		618.017	817.416		618.017	913.784		618.017	821.33		618.017	932.483		618.017	867.84		618.017	2127.52		618.017	2039.72		618.017	2019.82		618.017	1748.3		618.017	1678.16		618.017	1161.54		612.953	3310.75		612.953	3003.25		612.953	3353.5		612.953	2616
619.71	948.376		619.71	835.095		619.71	895.226		619.71	841.091		619.71	933.163		619.71	851.899		619.71	2150.21		619.71	2025.33		619.71	2055.66		619.71	1768.44		619.71	1698.77		619.71	1151.77		614.709	3348.25		614.709	3013.25		614.709	3349.5		614.709	2655.5
621.403	961.686		621.403	801.745		621.403	897.015		621.403	813.606		621.403	906.448		621.403	854.704		621.403	2152.49		621.403	2052.82		621.403	2078.7		621.403	1755.6		621.403	1723.01		621.403	1148.54		616.465	3355.5		616.465	3126.75		616.465	3425.5		616.465	2690.75
623.096	925.445		623.096	817.992		623.096	888.012		623.096	816.207		623.096	880.112		623.096	824.111		623.096	2215.38		623.096	2064.76		623.096	2144.09		623.096	1809.9		623.096	1752.99		623.096	1148.89		618.22	3445		618.22	3153.75		618.22	3462		618.22	2757.75
624.788	905.065		624.788	808.975		624.788	915.997		624.788	781.123		624.788	909.779		624.788	821.22		624.788	2220.3		624.788	2056		624.788	2134.49		624.788	1783.77		624.788	1735.8		624.788	1123.66		619.973	3467		619.973	3203.5		619.973	3519.25		619.973	2799
626.481	898.723		626.481	769.876		626.481	875.203		626.481	798.632		626.481	911.067		626.481	835.231		626.481	2257.51		626.481	2116.06		626.481	2105.17		626.481	1837.07		626.481	1792.53		626.481	1126.27		621.728	3561.5		621.728	3221.75		621.728	3593.5		621.728	2848
628.174	907.945		628.174	774.124		628.174	876.014		628.174	791.38		628.174	847.406		628.174	816.182		628.174	2311.57		628.174	2127.48		628.174	2157.85		628.174	1810.58		628.174	1826.82		628.174	1088.54		623.48	3603		623.48	3229.5		623.48	3605.25		623.48	2890.25
629.867	930.917		629.867	775.067		629.867	836.297		629.867	776.777		629.867	872.041		629.867	823.503		629.867	2369.47		629.867	2101.14		629.867	2222.07		629.867	1851.22		629.867	1838.9		629.867	1098.98		625.232	3642.75		625.232	3327		625.232	3675.25		625.232	2909
631.56	913.202		631.56	758.966		631.56	855.733		631.56	778.807		631.56	863.402		631.56	837.728		631.56	2363.86		631.56	2139.27		631.56	2233.46		631.56	1876.62		631.56	1878.26		631.56	1122.49		626.986	3697.5		626.986	3416.25		626.986	3784		626.986	2998.75
633.253	925.082		633.253	774.938		633.253	843.172		633.253	774.07		633.253	852.773		633.253	812.663		633.253	2426.51		633.253	2193.85		633.253	2296.06		633.253	1898.07		633.253	1916.6		633.253	1083.62		628.737	3800.5		628.737	3463.25		628.737	3818.25		628.737	3117.75
634.946	916.8		634.946	757.55		634.946	837.879		634.946	756.948		634.946	862.929		634.946	802.259		634.946	2477.93		634.946	2261.47		634.946	2336.11		634.946	1914.98		634.946	1957.5		634.946	1096.89		630.488	3872.75		630.488	3525		630.488	3926.75		630.488	3146.5
636.638	889.629		636.638	745.169		636.638	825.745		636.638	745.944		636.638	838.55		636.638	804.073		636.638	2520.09		636.638	2283.18		636.638	2380.94		636.638	1965.29		636.638	2009.8		636.638	1087.31		632.238	3928.75		632.238	3621.25		632.238	3975.75		632.238	3237.25
638.331	895.788		638.331	739.416		638.331	813.998		638.331	753.935		638.331	836.16		638.331	780.73		638.331	2591.26		638.331	2329.2		638.331	2438.32		638.331	2026.74		638.331	2057.14		638.331	1103.07		633.989	4062.5		633.989	3689.75		633.989	4057.75		633.989	3335.75
640.024	912.649		640.024	732.267		640.024	805.069		640.024	743.936		640.024	829.457		640.024	779.713		640.024	2632.17		640.024	2343.88		640.024	2478.77		640.024	2047.52		640.024	2074.74		640.024	1117.62		635.739	4152		635.739	3822.5		635.739	4181		635.739	3479
641.717	912.951		641.717	727.014		641.717	809.322		641.717	757.792		641.717	807.674		641.717	776.966		641.717	2714.71		641.717	2381.76		641.717	2553.54		641.717	2089.93		641.717	2097.53		641.717	1106.15		637.488	4281		637.488	3869		637.488	4318.75		637.488	3598
643.41	914.022		643.41	723.273		643.41	822.061		643.41	765.406		643.41	805.643		643.41	770.143		643.41	2795.72		643.41	2446.38		643.41	2627.66		643.41	2143.42		643.41	2151.05		643.41	1090.91		639.237	4375.25		639.237	4027.25		639.237	4432.75		639.237	3732.5
645.103	934.451		645.103	723.63		645.103	815.803		645.103	771.734		645.103	807.241		645.103	770.251		645.103	2869.12		645.103	2523.38		645.103	2677.36		645.103	2210.02		645.103	2209.05		645.103	1084.34		640.986	4465		640.986	4074.75		640.986	4531		640.986	3841.5
646.796	948.106		646.796	722.169		646.796	810.405		646.796	784.176		646.796	798.729		646.796	767.692		646.796	2931.41		646.796	2582.83		646.796	2737.62		646.796	2259.03		646.796	2283.81		646.796	1077.18		642.735	4682.5		642.735	4199.5		642.735	4659		642.735	3980.5
648.489	947.204		648.489	717.038		648.489	805.193		648.489	778.677		648.489	794.094		648.489	759.326		648.489	2993.85		648.489	2623.19		648.489	2799.33		648.489	2302.08		648.489	2358.43		648.489	1083.94		644.483	4776		644.483	4350.5		644.483	4780.5		644.483	4150.25
650.181	947.266		650.181	714.993		650.181	792.249		650.181	769.785		650.181	789.173		650.181	760.554		650.181	3080.8		650.181	2679.46		650.181	2867.16		650.181	2377.46		650.181	2417.36		650.181	1102.81		646.229	4935		646.229	4469.25		646.229	4915.25		646.229	4325.5
651.874	961.234		651.874	714.15		651.874	800.689		651.874	760.038		651.874	779.835		651.874	759.802		651.874	3130.46		651.874	2740.69		651.874	2957.01		651.874	2449.54		651.874	2496.45		651.874	1121.04		647.977	5033.5		647.977	4520		647.977	5039.25		647.977	4445.75
653.567	976.417		653.567	719.97		653.567	803.423		653.567	753.665		653.567	782.539		653.567	746.74		653.567	3191.67		653.567	2807.13		653.567	3032.94		653.567	2512.76		653.567	2555.69		653.567	1142.46		649.722	5130.5		649.722	4668.25		649.722	5136.5		649.722	4562.5
655.26	970.041		655.26	722.491		655.26	791.113		655.26	766.688		655.26	790.156		655.26	750.428		655.26	3299.83		655.26	2863.23		655.26	3097.43		655.26	2542.88		655.26	2573.57		655.26	1144.22		651.469	5223		651.469	4777.5		651.469	5269		651.469	4781
656.953	996.665		656.953	707.326		656.953	802.187		656.953	785.745		656.953	788.26		656.953	736.201		656.953	3369.02		656.953	2909.21		656.953	3165.69		656.953	2575.69		656.953	2602.34		656.953	1142.91		653.213	5359.5		653.213	4792		653.213	5413		653.213	4838.25
658.646	1026		658.646	715.547		658.646	798.702		658.646	792.331		658.646	799.198		658.646	733.421		658.646	3422.59		658.646	2950.08		658.646	3191.57		658.646	2645.1		658.646	2635.68		658.646	1132.31		654.957	5386.25		654.957	4904.5		654.957	5499.25		654.957	4980.25
660.339	1045.8		660.339	716.777		660.339	782.852		660.339	789.844		660.339	779.04		660.339	745.899		660.339	3430.24		660.339	2972.19		660.339	3203.81		660.339	2687.42		660.339	2680.73		660.339	1136.11		656.701	5476.75		656.701	4996.5		656.701	5496.25		656.701	5107.25
662.031	1057.48		662.031	714.175		662.031	808.419		662.031	794.758		662.031	789.138		662.031	745.62		662.031	3441.33		662.031	3018.56		662.031	3205.34		662.031	2700.03		662.031	2726.05		662.031	1160.36		658.447	5503.5		658.447	4991.25		658.447	5524.75		658.447	5131.25
663.724	1083.8		663.724	704.015		663.724	796.474		663.724	804.176		663.724	780.331		663.724	745.287		663.724	3430.38		663.724	3022.43		663.724	3176.38		663.724	2666.31		663.724	2729.04		663.724	1166.16		660.19	5583		660.19	4989.5		660.19	5544.5		660.19	5203
665.417	1080.18		665.417	713.42		665.417	814.853		665.417	802.174		665.417	786.889		665.417	729.752		665.417	3435.12		665.417	3041.65		665.417	3164.81		665.417	2702.65		665.417	2723.91		665.417	1166.13		661.933	5496.75		661.933	5019.5		661.933	5494.75		661.933	5167.75
667.11	1083.26		667.11	705.953		667.11	810.321		667.11	808.65		667.11	777.544		667.11	741.053		667.11	3414.59		667.11	2971.48		667.11	3169.18		667.11	2693.59		667.11	2675.92		667.11	1164.83		663.675	5539.25		663.675	4902.75		663.675	5562.5		663.675	5187.75
668.803	1112.61		668.803	717.839		668.803	807.695		668.803	827.595		668.803	782.952		668.803	732.627		668.803	3337.39		668.803	2953.84		668.803	3133.62		668.803	2680.59		668.803	2664.49		668.803	1142.42		665.418	5432.5		665.418	4883.75		665.418	5441.25		665.418	5070
670.496	1103.35		670.496	720.274		670.496	781.022		670.496	821.759		670.496	780.671		670.496	731.918		670.496	3339.43		670.496	2932.83		670.496	3088.6		670.496	2637.57		670.496	2589.44		670.496	1141.62		667.158	5376.25		667.158	4808		667.158	5370.5		667.158	4971.75
672.189	1107.95		672.189	708.53		672.189	804.887		672.189	819.522		672.189	775.042		672.189	762.377		672.189	3242.31		672.189	2886.04		672.189	3013.65		672.189	2585.06		672.189	2570.06		672.189	1147.52		668.899	5241.75		668.899	4721.25		668.899	5244.25		668.899	4895.25
673.881	1092.99		673.881	732.396		673.881	814.01		673.881	825.366		673.881	764.534		673.881	738.338		673.881	3188.22		673.881	2884.65		673.881	2929.25		673.881	2567.37		673.881	2494.5		673.881	1153		670.64	5109.25		670.64	4589.5		670.64	5089.75		670.64	4780.75
675.574	1119.74		675.574	704.822		675.574	825.196		675.574	827.836		675.574	767.045		675.574	755.385		675.574	3103.22		675.574	2805.75		675.574	2848.69		675.574	2518.69		675.574	2415.86		675.574	1154.01		672.381	4939.5		672.381	4475.75		672.381	4976.75		672.381	4605
677.267	1121.84		677.267	718.688		677.267	808.291		677.267	836.428		677.267	777.2		677.267	731.82		677.267	3018.77		677.267	2755.25		677.267	2738.8		677.267	2438.68		677.267	2382.33		677.267	1130.2		674.12	4847.25		674.12	4283.25		674.12	4859.75		674.12	4457.5
678.96	1083.06		678.96	704.31		678.96	823.514		678.96	809.32		678.96	789.504		678.96	738.682		678.96	2915.28		678.96	2689.75		678.96	2655.15		678.96	2390.49		678.96	2328.11		678.96	1133.01		675.86	4690		675.86	4206.75		675.86	4653		675.86	4252.25
680.653	1063.8		680.653	710.853		680.653	807.578		680.653	811.14		680.653	774.768		680.653	746.314		680.653	2809.33		680.653	2576.51		680.653	2575.06		680.653	2315.57		680.653	2228.3		680.653	1138.13		677.598	4516.75		677.598	4061.25		677.598	4533.75		677.598	4094
682.346	1042.44		682.346	707.059		682.346	796.794		682.346	825.89		682.346	778.75		682.346	748.108		682.346	2676.95		682.346	2550.17		682.346	2515.54		682.346	2262.05		682.346	2142.68		682.346	1125.88		679.335	4332.75		679.335	3901.5		679.335	4355.5		679.335	3914.75
684.039	1021.9		684.039	707.278		684.039	818.219		684.039	805.24		684.039	782.648		684.039	733.701		684.039	2563.93		684.039	2478.4		684.039	2451.2		684.039	2164.39		684.039	2116.82		684.039	1114.13		681.074	4182		681.074	3734.5		681.074	4181.75		681.074	3717
685.732	1034.31		685.732	695.949		685.732	813.719		685.732	796.179		685.732	782.005		685.732	716.563		685.732	2465.87		685.732	2423.81		685.732	2370.13		685.732	2092.13		685.732	2040.43		685.732	1118.35		682.811	4023		682.811	3634.5		682.811	4081.5		682.811	3610.5
687.424	998.23		687.424	694.771		687.424	816.115		687.424	776.576		687.424	767.709		687.424	739.537		687.424	2415.06		687.424	2259.21		687.424	2268.57		687.424	2041.01		687.424	1953.64		687.424	1109.29		684.548	3877.5		684.548	3500		684.548	3900.75		684.548	3423.5
689.117	971.8		689.117	708.142		689.117	809.099		689.117	777.011		689.117	780.207		689.117	739.875		689.117	2331.24		689.117	2232.69		689.117	2186.17		689.117	1978.35		689.117	1907.09		689.117	1102		686.284	3704.5		686.284	3391		686.284	3728.5		686.284	3240.5
690.81	965.642		690.81	704.83		690.81	793.768		690.81	775.213		690.81	775.257		690.81	724.738		690.81	2283.06		690.81	2219		690.81	2119.62		690.81	1917.24		690.81	1838.35		690.81	1086.15		688.02	3608.75		688.02	3223.25		688.02	3611.25		688.02	3075
692.503	940.458		692.503	701.92		692.503	779.751		692.503	775.339		692.503	772.871		692.503	730.769		692.503	2215.59		692.503	2139.18		692.503	2052.97		692.503	1871.68		692.503	1767.88		692.503	1089.8		689.755	3462		689.755	3092.25		689.755	3434.75		689.755	2956.75
694.196	910.043		694.196	683.816		694.196	759.609		694.196	757.317		694.196	772.806		694.196	728.326		694.196	2166.54		694.196	2089.76		694.196	2016.05		694.196	1827.18		694.196	1729.72		694.196	1091.62		691.491	3350		691.491	3004		691.491	3363.25		691.491	2835.5
695.889	902.506		695.889	683.017		695.889	800.385		695.889	751.873		695.889	764.328		695.889	741.711		695.889	2089.97		695.889	2053.13		695.889	1945.64		695.889	1802.4		695.889	1698.97		695.889	1064.99		693.225	3239.75		693.225	2887		693.225	3220		693.225	2753.25
697.582	909.044		697.582	691.396		697.582	805.253		697.582	734.882		697.582	752.177		697.582	753.343		697.582	2025.9		697.582	1960.5		697.582	1909.3		697.582	1755.73		697.582	1632.46		697.582	1055.18		694.96	3147		694.96	2789		694.96	3157		694.96	2620.75
699.274	896.482		699.274	685.995		699.274	798.547		699.274	739.7		699.274	744.557		699.274	749.661		699.274	1978.02		699.274	1895.83		699.274	1854.46		699.274	1708.17		699.274	1579.58		699.274	1057.37		696.692	3051		696.692	2714.25		696.692	3022		696.692	2501.25
700.967	875.204		700.967	679.659		700.967	784.67		700.967	729.921		700.967	744.638		700.967	741.197		700.967	1950.67		700.967	1879.1		700.967	1792.06		700.967	1673.51		700.967	1533.65		700.967	1050.14		698.426	2926.25		698.426	2703		698.426	2970.75		698.426	2415.25
702.66	855.345		702.66	675.698		702.66	774.853		702.66	715.443		702.66	758.19		702.66	749.644		702.66	1889.17		702.66	1870.64		702.66	1769.34		702.66	1628.27		702.66	1517.28		702.66	1066.96		700.159	2827.5		700.159	2565.5		700.159	2878.25		700.159	2362.25
704.353	851.139		704.353	667.712		704.353	790.214		704.353	714.514		704.353	748.768		704.353	740.892		704.353	1787.66		704.353	1825.69		704.353	1726.28		704.353	1601.41		704.353	1488.29		704.353	1071.77		701.891	2774		701.891	2539.75		701.891	2801.5		701.891	2251
706.046	834.01		706.046	679.351		706.046	794.369		706.046	717.735		706.046	737.563		706.046	733.923		706.046	1759.7		706.046	1777.58		706.046	1684.28		706.046	1591.84		706.046	1439.81		706.046	1052.25		703.622	2680		703.622	2447		703.622	2702.75		703.622	2208
707.739	820.999		707.739	692.952		707.739	772.447		707.739	708.78		707.739	739.844		707.739	741.168		707.739	1742.83		707.739	1752.92		707.739	1679.1		707.739	1538.09		707.739	1427.35		707.739	1044.57		705.354	2634.75		705.354	2362		705.354	2641.5		705.354	2143.25
709.432	820.403		709.432	678.849		709.432	769.17		709.432	695.163		709.432	737.209		709.432	735.618		709.432	1696.92		709.432	1725.91		709.432	1630.08		709.432	1493.41		709.432	1419.71		709.432	1044.23		707.084	2551		707.084	2319.75		707.084	2558		707.084	2070.25
711.125	817.535		711.125	667.349		711.125	776.002		711.125	688.125		711.125	735.794		711.125	737.73		711.125	1674.95		711.125	1717.41		711.125	1568.47		711.125	1465.98		711.125	1364.42		711.125	1035.47		708.814	2515.75		708.814	2243.25		708.814	2497.5		708.814	1996.25
712.817	812.502		712.817	667.003		712.817	778.469		712.817	687.961		712.817	734.979		712.817	749.217		712.817	1630.98		712.817	1684.67		712.817	1529.85		712.817	1443.08		712.817	1315.44		712.817	1022.45		710.546	2444		710.546	2203		710.546	2435.25		710.546	1978.25
714.51	808.795		714.51	675.545		714.51	765.407		714.51	678.708		714.51	737.834		714.51	740.588		714.51	1597.75		714.51	1631.62		714.51	1495.51		714.51	1430.29		714.51	1304.82		714.51	1029.29		712.275	2400.25		712.275	2176.25		712.275	2387		712.275	1892.25
716.203	800.581		716.203	681.467		716.203	752.378		716.203	676.63		716.203	746.649		716.203	733.294		716.203	1596.08		716.203	1613.73		716.203	1496.42		716.203	1402.87		716.203	1272.25		716.203	1040.06		714.004	2365		714.004	2151.25		714.004	2374.25		714.004	1869.25
717.896	790.917		717.896	673.989		717.896	763.118		717.896	681.733		717.896	745.157		717.896	748.531		717.896	1560.3		717.896	1582.41		717.896	1498.75		717.896	1387.9		717.896	1233.97		717.896	1036.99		715.732	2283.25		715.732	2070.75		715.732	2293.75		715.732	1826.75
719.589	790.641		719.589	676.03		719.589	751.492		719.589	668.701		719.589	741.284		719.589	754.541		719.589	1528.01		719.589	1562.28		719.589	1464.71		719.589	1359.97		719.589	1237.91		719.589	1033.48		717.459	2239		717.459	2049.5		717.459	2264.75		717.459	1747.25
721.282	776.57		721.282	670.36		721.282	746.131		721.282	684.571		721.282	743.885		721.282	745.18		721.282	1508.19		721.282	1549.37		721.282	1420.45		721.282	1335.87		721.282	1241.89		721.282	1001.5		719.186	2228.25		719.186	2001.5		719.186	2233.25		719.186	1754.75
722.975	772.444		722.975	672.335		722.975	745.377		722.975	693.247		722.975	744.386		722.975	747.431		722.975	1490.33		722.975	1520.52		722.975	1421.59		722.975	1319.03		722.975	1212.37		722.975	990.383		720.914	2193		720.914	1981.25		720.914	2189.5		720.914	1740.5
724.667	747.705		724.667	654.71		724.667	755.19		724.667	698.153		724.667	735.443		724.667	739.188		724.667	1468.43		724.667	1503.51		724.667	1399.64		724.667	1297.63		724.667	1177.24		724.667	1002.61		722.641	2122.75		722.641	1951.75		722.641	2152.75		722.641	1680.5
726.36	746.584		726.36	653.018		726.36	744.146		726.36	677.88		726.36	726.148		726.36	725.119		726.36	1441.94		726.36	1499.29		726.36	1372.39		726.36	1295.79		726.36	1170.64		726.36	994.745		724.366	2128.25		724.366	1895.25		724.366	2117		724.366	1638.25
728.053	754.1		728.053	657.885		728.053	742.752		728.053	667.585		728.053	747.444		728.053	731.042		728.053	1398.64		728.053	1482.89		728.053	1357.18		728.053	1284.48		728.053	1129.92		728.053	988.472		726.093	2101.75		726.093	1879.25		726.093	2079.25		726.093	1631
729.746	761.637		729.746	641.289		729.746	756.397		729.746	652.913		729.746	738.648		729.746	741.112		729.746	1398.04		729.746	1460.62		729.746	1336.34		729.746	1249.75		729.746	1133.68		729.746	982.919		727.817	2078.75		727.817	1879.25		727.817	2084.75		727.817	1590.5
731.439	747.587		731.439	648.992		731.439	755.449		731.439	638.151		731.439	720.581		731.439	768.644		731.439	1364.27		731.439	1448.08		731.439	1310.64		731.439	1248.35		731.439	1155.03		731.439	976.513		729.543	2087.25		729.543	1859.75		729.543	2044.75		729.543	1591.75
733.132	734.967		733.132	659.734		733.132	747.101		733.132	649.428		733.132	727.99		733.132	742.275		733.132	1349.2		733.132	1429.84		733.132	1298.42		733.132	1230.48		733.132	1115.32		733.132	975.482		731.266	1995.75		731.266	1827.25		731.266	2006		731.266	1579.25
734.825	758.368		734.825	655.604		734.825	746.964		734.825	646.712		734.825	697.751		734.825	735.312		734.825	1343.41		734.825	1389.63		734.825	1269.95		734.825	1219.96		734.825	1111.76		734.825	978.689		732.99	1986.5		732.99	1789		732.99	2011		732.99	1502.25
736.518	742.856		736.518	650.811		736.518	749.622		736.518	644.75		736.518	732.694		736.518	745.172		736.518	1300.58		736.518	1364.38		736.518	1253.74		736.518	1199.82		736.518	1093.48		736.518	974.483		734.715	1948.5		734.715	1795.75		734.715	1993.75		734.715	1534.5
738.21	731.782		738.21	650.518		738.21	720.821		738.21	644.553		738.21	743.028		738.21	739.948		738.21	1286.06		738.21	1358.36		738.21	1253.25		738.21	1209.76		738.21	1076.34		738.21	949.016		736.437	1951		736.437	1758.25		736.437	1917.5		736.437	1505.25
739.903	740.865		739.903	639.573		739.903	739.17		739.903	640.483		739.903	733.101		739.903	741.675		739.903	1276.86		739.903	1313.66		739.903	1219.41		739.903	1142.99		739.903	1036.81		739.903	963.979		738.159	1921.5		738.159	1743		738.159	1900.5		738.159	1489.5
741.596	737.2		741.596	656.464		741.596	741.052		741.596	657.391		741.596	742.153		741.596	728.563		741.596	1280.79		741.596	1308.34		741.596	1225.25		741.596	1136.66		741.596	1023.79		741.596	952.701		739.881	1887		739.881	1750.75		739.881	1907.5		739.881	1463.25
743.289	720.368		743.289	659.885		743.289	754.107		743.289	633.945		743.289	720.065		743.289	726.015		743.289	1248.95		743.289	1293.72		743.289	1194.23		743.289	1137.29		743.289	996.794		743.289	957.656		741.603	1865.75		741.603	1704		741.603	1894.5		741.603	1450.25
744.982	726.602		744.982	666.858		744.982	720.304		744.982	649.117		744.982	718.755		744.982	726.692		744.982	1245.26		744.982	1279.58		744.982	1206.75		744.982	1127		744.982	1035.86		744.982	947.615		743.324	1859.5		743.324	1703.25		743.324	1868		743.324	1442.25
746.675	723.663		746.675	646.632		746.675	748.648		746.675	647.435		746.675	722.175		746.675	723.824		746.675	1264.65		746.675	1276.09		746.675	1176.41		746.675	1101.12		746.675	986.286		746.675	952.147		745.045	1847.75		745.045	1666		745.045	1870.25		745.045	1413
748.368	717.038		748.368	628.117		748.368	735.899		748.368	657.721		748.368	716.44		748.368	739.339		748.368	1235.27		748.368	1247.29		748.368	1175.61		748.368	1115.89		748.368	1031.14		748.368	935.497		746.764	1844.5		746.764	1675.75		746.764	1873		746.764	1407.5
750.06	703.022		750.06	646.589		750.06	741.742		750.06	643.93		750.06	723.326		750.06	742.391		750.06	1218.21		750.06	1235.14		750.06	1162.73		750.06	1103.19		750.06	1009.63		750.06	918.707		748.484	1832.75		748.484	1602.5		748.484	1797.5		748.484	1392.25
751.753	730.553		751.753	650.832		751.753	745.142		751.753	637.844		751.753	735.105		751.753	742.793		751.753	1232.94		751.753	1238.92		751.753	1160.72		751.753	1100.32		751.753	980.012		751.753	895.867		750.204	1807		750.204	1656.75		750.204	1828.5		750.204	1403.25
753.446	723.785		753.446	650.055		753.446	746.923		753.446	641.712		753.446	710.467		753.446	731.053		753.446	1226.37		753.446	1225.31		753.446	1158.36		753.446	1081.24		753.446	977.228		753.446	905.677		751.922	1808.5		751.922	1646		751.922	1792		751.922	1392.5
755.139	718.471		755.139	650.886		755.139	729.034		755.139	631.477		755.139	733.357		755.139	749.921		755.139	1210.04		755.139	1197.25		755.139	1174.64		755.139	1098.01		755.139	979.853		755.139	899.74		753.641	1780.5		753.641	1633.25		753.641	1802.5		753.641	1360
756.832	729.45		756.832	630.549		756.832	734.94		756.832	625.803		756.832	720.542		756.832	730.355		756.832	1197.42		756.832	1220.79		756.832	1151.28		756.832	1089.59		756.832	950.568		756.832	912.984		755.358	1768		755.358	1602.75		755.358	1805.5		755.358	1363.75
758.525	709.008		758.525	648.741		758.525	759.482		758.525	642.557		758.525	736.282		758.525	735.255		758.525	1197.82		758.525	1203.89		758.525	1130.67		758.525	1061.94		758.525	978.939		758.525	891.91		757.075	1787.25		757.075	1572.5		757.075	1776.75		757.075	1381.75
760.218	717.208		760.218	646.968		760.218	754.907		760.218	640.71		760.218	716.925		760.218	729.281		760.218	1184.5		760.218	1191.49		760.218	1112		760.218	1064.42		760.218	945.159		760.218	897.812		758.793	1771.75		758.793	1581.25		758.793	1800.5		758.793	1357.5
761.911	706.804		761.911	655.316		761.911	750.95		761.911	634.53		761.911	733.119		761.911	752.042		761.911	1214.42		761.911	1199.39		761.911	1131.21		761.911	1072.64		761.911	951.737		761.911	931.416		760.509	1744		760.509	1589.5		760.509	1765		760.509	1337
763.603	719.325		763.603	658.759		763.603	753.195		763.603	649.903		763.603	749.983		763.603	738.237		763.603	1170.37		763.603	1159.06		763.603	1096.57		763.603	1076.89		763.603	968.487		763.603	887.564		762.225	1738.75		762.225	1597.25		762.225	1707.75		762.225	1332.5
765.296	714.009		765.296	659.175		765.296	741.199		765.296	639.929		765.296	721.72		765.296	746.093		765.296	1172.07		765.296	1189.54		765.296	1085.85		765.296	1028.72		765.296	941.117		765.296	900.817		763.94	1713		763.94	1600.5		763.94	1724.75		763.94	1357.5
766.989	727.146		766.989	641.015		766.989	752.43		766.989	646.48		766.989	736.808		766.989	748.649		766.989	1186.16		766.989	1182.34		766.989	1130.27		766.989	1065.65		766.989	955.793		766.989	901.389		765.655	1747		765.655	1579		765.655	1747.5		765.655	1361.75
768.682	723.636		768.682	655.694		768.682	752.255		768.682	648.471		768.682	747.866		768.682	750.984		768.682	1148.59		768.682	1171.42		768.682	1110.59		768.682	1036.58		768.682	914.621		768.682	903.837		767.37	1715.75		767.37	1576.75		767.37	1740.5		767.37	1340
770.375	710.32		770.375	645.287		770.375	744.435		770.375	632.286		770.375	757.049		770.375	742.778		770.375	1163.48		770.375	1177.96		770.375	1105.87		770.375	1049.47		770.375	926.777		770.375	903.339		769.084	1719.5		769.084	1545.5		769.084	1715.5		769.084	1358.5
772.068	721.492		772.068	664.083		772.068	766.114		772.068	648.269		772.068	759.766		772.068	770.606		772.068	1144.9		772.068	1173.17		772.068	1098.37		772.068	1028.99		772.068	937.19		772.068	920.513		770.797	1733.25		770.797	1537.5		770.797	1709.25		770.797	1366.5
773.761	714.236		773.761	658.358		773.761	759.081		773.761	663.209		773.761	752.544		773.761	757.792		773.761	1122.75		773.761	1157.53		773.761	1068.08		773.761	1030.06		773.761	947.219		773.761	913.223		772.51	1720.25		772.51	1557.25		772.51	1719.75		772.51	1344.5
775.453	731.073		775.453	662.716		775.453	754.461		775.453	648.339		775.453	741.297		775.453	781.303		775.453	1145.86		775.453	1164.57		775.453	1088.37		775.453	1044.37		775.453	950.922		775.453	918.91		774.224	1739.5		774.224	1568.5		774.224	1725		774.224	1348.25
777.146	740.289		777.146	669.68		777.146	760.294		777.146	653.248		777.146	734.089		777.146	763.247		777.146	1149.2		777.146	1154.37		777.146	1085.26		777.146	1010.92		777.146	925.898		777.146	910.352		775.935	1747		775.935	1559		775.935	1706.5		775.935	1321
778.839	736.104		778.839	675.475		778.839	757.691		778.839	648.339		778.839	750.981		778.839	770.147		778.839	1140.09		778.839	1151.31		778.839	1093.55		778.839	1042.74		778.839	924.169		778.839	925.081		777.648	1695.5		777.648	1547.75		777.648	1683		777.648	1339
780.532	729.303		780.532	690.509		780.532	753.239		780.532	651.015		780.532	740.867		780.532	781.671		780.532	1161.08		780.532	1154.57		780.532	1105.25		780.532	1055.12		780.532	915.04		780.532	912.461		779.358	1702.5		779.358	1554		779.358	1695.5		779.358	1346.25
782.225	716.279		782.225	665.051		782.225	767.571		782.225	647.333		782.225	737.432		782.225	766.935		782.225	1156.6		782.225	1163.9		782.225	1075.42		782.225	1011.49		782.225	912.641		782.225	918.571		781.07	1693		781.07	1553.25		781.07	1724.25		781.07	1326.25
783.918	732.051		783.918	659.806		783.918	780.161		783.918	658.363		783.918	777.993		783.918	790.324		783.918	1125.83		783.918	1154.46		783.918	1088.58		783.918	1020.02		783.918	931.443		783.918	926.961		782.78	1695.25		782.78	1554.75		782.78	1713.5		782.78	1326
785.611	725.846		785.611	659.781		785.611	797.781		785.611	672.255		785.611	770.455		785.611	787.525		785.611	1145.95		785.611	1133.63		785.611	1098.75		785.611	1044.65		785.611	932.833		785.611	937.422		784.49	1720.25		784.49	1514.25		784.49	1728.75		784.49	1324.75
787.304	735.197		787.304	657.342		787.304	787.88		787.304	664.6		787.304	760.23		787.304	759.525		787.304	1149.06		787.304	1142.54		787.304	1101.08		787.304	1038.28		787.304	930.602		787.304	944.827		786.199	1695.25		786.199	1570.5		786.199	1712		786.199	1333.5
788.996	749.894		788.996	655.696		788.996	778.672		788.996	662.502		788.996	753.521		788.996	770.765		788.996	1148.34		788.996	1125.35		788.996	1089.8		788.996	1035.61		788.996	885.487		788.996	940.304		787.907	1717		787.907	1538.25		787.907	1697.75		787.907	1332.5
790.689	746.126		790.689	681.951		790.689	769.207		790.689	652.765		790.689	766		790.689	791.586		790.689	1161.6		790.689	1136.26		790.689	1078.71		790.689	1019.24		790.689	900.821		790.689	916.761		789.616	1713.25		789.616	1526		789.616	1712		789.616	1326.5
792.382	748.38		792.382	682.033		792.382	777.189		792.382	670.85		792.382	767.38		792.382	787.707		792.382	1166.83		792.382	1145.78		792.382	1081.3		792.382	1026.62		792.382	902.904		792.382	910.272		791.324	1682.75		791.324	1558		791.324	1697.75		791.324	1335.5
794.075	747.013		794.075	692.037		794.075	781.847		794.075	684.913		794.075	762.869		794.075	802.761		794.075	1157.05		794.075	1135.69		794.075	1090.16		794.075	1032.26		794.075	918.928		794.075	927.105		793.032	1675.75		793.032	1528		793.032	1673.75		793.032	1325.75
795.768	744.143		795.768	681.921		795.768	772.302		795.768	667.355		795.768	772.843		795.768	802.156		795.768	1161.49		795.768	1133.56		795.768	1053.32		795.768	1036.65		795.768	921.232		795.768	939.235		794.74	1699.75		794.74	1522.25		794.74	1706.25		794.74	1317.25
797.461	750.947		797.461	690.887		797.461	779.882		797.461	663.734		797.461	755.313		797.461	785.501		797.461	1167.15		797.461	1135.05		797.461	1075.54		797.461	1033.07		797.461	902.513		797.461	951.918		796.447	1689.5		796.447	1529.75		796.447	1676		796.447	1308
799.154	746.732		799.154	692.586		799.154	783.049		799.154	672.403		799.154	754.687		799.154	777.58		799.154	1146.46		799.154	1131.97		799.154	1072.39		799.154	1037.54		799.154	905.936		799.154	945.13		798.152	1679.25		798.152	1529.5		798.152	1684.5		798.152	1320.75
800.846	749.725		800.846	705.566		800.846	807.624		800.846	671.848		800.846	783.924		800.846	784.824		800.846	1151.79		800.846	1136.77		800.846	1074.6		800.846	1056.64		800.846	922.435		800.846	945.141		799.858	1664		799.858	1507.5		799.858	1712		799.858	1308.5
802.539	746.723		802.539	688.508		802.539	816.345		802.539	670.889		802.539	771.034		802.539	801.092		802.539	1139.16		802.539	1135.27		802.539	1068.13		802.539	1016.53		802.539	931.152		802.539	950.945		801.563	1688.25		801.563	1504.5		801.563	1685.5		801.563	1336
804.232	765.806		804.232	675.629		804.232	802.642		804.232	670.023		804.232	791.883		804.232	803.006		804.232	1113.95		804.232	1128.21		804.232	1080.43		804.232	1015.12		804.232	916.368		804.232	935.515		803.268	1660.75		803.268	1515.75		803.268	1669.75		803.268	1285.25
805.925	756.806		805.925	684.756		805.925	790.986		805.925	659.05		805.925	765.896		805.925	795.43		805.925	1107.69		805.925	1118.4		805.925	1083.35		805.925	1022.32		805.925	927.507		805.925	942.164		804.972	1686		804.972	1525.75		804.972	1672.5		804.972	1316.75
807.618	753.514		807.618	671.361		807.618	801.929		807.618	656.583		807.618	764.271		807.618	785.952		807.618	1130.45		807.618	1113.05		807.618	1064.02		807.618	1018.15		807.618	925.808		807.618	919.753		806.677	1646		806.677	1503		806.677	1661		806.677	1304.5
809.311	743.297		809.311	681.454		809.311	803.539		809.311	658.756		809.311	778.279		809.311	779.104		809.311	1139.05		809.311	1132.03		809.311	1056.71		809.311	1008.98		809.311	903.387		809.311	897.521		808.38	1645.25		808.38	1517.5		808.38	1684.75		808.38	1284.75
811.004	740.784		811.004	680.879		811.004	784.672		811.004	660.253		811.004	763.281		811.004	768.629		811.004	1107.88		811.004	1111.4		811.004	1055.03		811.004	1007		811.004	879.203		811.004	915.297		810.083	1648.75		810.083	1511.5		810.083	1645.5		810.083	1302.25
812.696	743.492		812.696	679.483		812.696	777.304		812.696	661.785		812.696	768.307		812.696	771.856		812.696	1118.5		812.696	1117.38		812.696	1057.38		812.696	1022.71		812.696	888.042		812.696	921.518		811.785	1637		811.785	1485		811.785	1651.5		811.785	1314.75
814.389	734.079		814.389	677.291		814.389	763.229		814.389	652.767		814.389	760.6		814.389	780.695		814.389	1119.5		814.389	1104.88		814.389	1042.5		814.389	1017.65		814.389	901.568		814.389	916.453		813.487	1661		813.487	1489.5		813.487	1661.25		813.487	1271.5
816.082	725.456		816.082	663.908		816.082	764.647		816.082	648.536		816.082	754.804		816.082	790.822		816.082	1121.39		816.082	1111.34		816.082	1042.27		816.082	1003.38		816.082	879.305		816.082	917.802		815.189	1626.5		815.189	1488.75		815.189	1631.5		815.189	1268.75
817.775	731.466		817.775	659.549		817.775	772.385		817.775	649.106		817.775	755.586		817.775	776.562		817.775	1123.47		817.775	1115.42		817.775	1048.1		817.775	989.08		817.775	888.15		817.775	920.659		816.89	1620.5		816.89	1483		816.89	1652.5		816.89	1270.75
819.468	716.502		819.468	658.11		819.468	765.264		819.468	646.96		819.468	740.728		819.468	775.238		819.468	1105.42		819.468	1105.19		819.468	1028.78		819.468	1000.44		819.468	914.424		819.468	926.397		818.591	1612.25		818.591	1479.75		818.591	1624		818.591	1283
821.161	723.261		821.161	649.454		821.161	770.914		821.161	626.703		821.161	744.198		821.161	788.23		821.161	1109.83		821.161	1103.87		821.161	1044.63		821.161	1003.22		821.161	893.626		821.161	920.966		820.292	1604.5		820.292	1472.75		820.292	1633.75		820.292	1261.25
822.854	718.273		822.854	659.582		822.854	765.032		822.854	628.333		822.854	751.293		822.854	773.162		822.854	1110.11		822.854	1110.94		822.854	1065.38		822.854	1002.71		822.854	874.817		822.854	895.849		821.991	1635		821.991	1488.25		821.991	1585.25		821.991	1234.5
824.547	719.738		824.547	665.141		824.547	755.366		824.547	634.566		824.547	751.995		824.547	768.402		824.547	1096.16		824.547	1113.62		824.547	1064.69		824.547	994.731		824.547	884.206		824.547	893.538		823.691	1599.25		823.691	1457.25		823.691	1593.25		823.691	1263.25
826.239	722.88		826.239	657.415		826.239	766.572		826.239	619.371		826.239	736.572		826.239	772.064		826.239	1095.85		826.239	1105.42		826.239	1043.09		826.239	989.348		826.239	868.29		826.239	890.771		825.388	1585.5		825.388	1435.5		825.388	1577.75		825.388	1201.25
827.932	706.657		827.932	641.035		827.932	745.849		827.932	619.358		827.932	713.975		827.932	761.384		827.932	1094.33		827.932	1089.56		827.932	1021.64		827.932	997.094		827.932	876.388		827.932	867.893		827.088	1585.5		827.088	1451.25		827.088	1599.25		827.088	1233.75
829.625	700.732		829.625	620.628		829.625	743.985		829.625	624.231		829.625	710.523		829.625	758.004		829.625	1077.62		829.625	1074.86		829.625	1020.33		829.625	996.017		829.625	885.774		829.625	853.576		828.785	1559.5		828.785	1456.25		828.785	1604		828.785	1209.25
831.318	700.209		831.318	632.623		831.318	752.389		831.318	621.72		831.318	729.598		831.318	755.805		831.318	1092.01		831.318	1083.02		831.318	1011.79		831.318	981.065		831.318	869.41		831.318	866.648		830.484	1544		830.484	1393.5		830.484	1577		830.484	1206.5
833.011	701.046		833.011	633.676		833.011	747.299		833.011	611.016		833.011	725.554		833.011	748.554		833.011	1081.48		833.011	1083.57		833.011	1002.93		833.011	972.963		833.011	852.712		833.011	866.947		832.18	1584.75		832.18	1446.75		832.18	1548.25		832.18	1210.5
834.704	693.401		834.704	627.029		834.704	727.07		834.704	609.787		834.704	714.907		834.704	735.838		834.704	1079.46		834.704	1054.77		834.704	1011.45		834.704	974.555		834.704	866.347		834.704	856.438		833.877	1562.25		833.877	1422		833.877	1571.75		833.877	1193.75
836.397	665.429		836.397	612.113		836.397	716.292		836.397	600.454		836.397	702.158		836.397	733.544		836.397	1056.51		836.397	1041.11		836.397	995.405		836.397	974.89		836.397	863.218		836.397	864.973		835.572	1562.5		835.572	1411.75		835.572	1559.25		835.572	1188
838.089	660.778		838.089	591.875		838.089	717.672		838.089	588.397		838.089	695.399		838.089	726.863		838.089	1064.12		838.089	1050.38		838.089	991.42		838.089	977.589		838.089	852.084		838.089	851.433		837.268	1538		837.268	1423		837.268	1514.5		837.268	1160
839.782	655.636		839.782	595.809		839.782	703.021		839.782	576.996		839.782	682.994		839.782	720.552		839.782	1063.75		839.782	1054.8		839.782	983.301		839.782	976.569		839.782	840.005		839.782	843.656		838.963	1542		838.963	1389		838.963	1528		838.963	1152
841.475	655.861		841.475	595.653		841.475	690.293		841.475	585.188		841.475	672.713		841.475	712.78		841.475	1062.72		841.475	1054.9		841.475	976.459		841.475	962.395		841.475	837.062		841.475	826.472		840.658	1529.75		840.658	1393.5		840.658	1520.5		840.658	1159.5
843.168	654.317		843.168	590.065		843.168	688.105		843.168	582.645		843.168	675.842		843.168	710.15		843.168	1065.81		843.168	1051.92		843.168	990.158		843.168	939.326		843.168	828.718		843.168	820.068		842.353	1548.5		842.353	1349.5		842.353	1547.75		842.353	1137.5
844.861	654.409		844.861	585.117		844.861	699.212		844.861	563.787		844.861	671.159		844.861	701.117		844.861	1063.8		844.861	1049.49		844.861	991.509		844.861	955.208		844.861	832.889		844.861	817.013		844.047	1509.75		844.047	1362.75		844.047	1509.5		844.047	1124.75
846.554	632.249		846.554	581.907		846.554	693.931		846.554	565.892		846.554	662.223		846.554	691.283		846.554	1073.27		846.554	1042.19		846.554	989.658		846.554	975.189		846.554	837.614		846.554	813.252		845.739	1509		845.739	1373		845.739	1483.75		845.739	1125.75
848.247	628.55		848.247	575.971		848.247	678.131		848.247	563.312		848.247	651.671		848.247	693.035		848.247	1041.97		848.247	1033.31		848.247	971.503		848.247	977.971		848.247	824.908		848.247	822.975		847.433	1516.5		847.433	1362.75		847.433	1520.5		847.433	1132.25
849.94	640.878		849.94	573.862		849.94	667.992		849.94	561.256		849.94	659.789		849.94	703.228		849.94	1028.88		849.94	1022.21		849.94	959.801		849.94	960.047		849.94	818.516		849.94	811.855		849.124	1500.25		849.124	1385		849.124	1513.25		849.124	1122
851.632	642.013		851.632	573.751		851.632	671.327		851.632	563.39		851.632	667.001		851.632	701.146		851.632	1041.56		851.632	1030.53		851.632	965.474		851.632	957.923		851.632	819.338		851.632	818.222		850.817	1506.5		850.817	1356.5		850.817	1474.5		850.817	1124.25
853.325	638.446		853.325	569.338		853.325	673.981		853.325	553.775		853.325	658.191		853.325	703.709		853.325	1039.74		853.325	1010.77		853.325	972.667		853.325	949.712		853.325	821.407		853.325	815.808		852.508	1488		852.508	1361.25		852.508	1528		852.508	1115
855.018	632.907		855.018	566.047		855.018	672.98		855.018	551.147		855.018	646.734		855.018	690.923		855.018	1030.97		855.018	1012.75		855.018	973.911		855.018	923.545		855.018	827.781		855.018	794.529		854.2	1483		854.2	1340		854.2	1498.5		854.2	1102.5
856.711	623.191		856.711	568.19		856.711	681.027		856.711	548.346		856.711	652.113		856.711	678.37		856.711	1024.74		856.711	1034.43		856.711	972.714		856.711	952.402		856.711	841.521		856.711	791.963		855.89	1487.5		855.89	1342.75		855.89	1495.75		855.89	1112.75
858.404	614.165		858.404	568.203		858.404	673.415		858.404	552.54		858.404	662.512		858.404	681.382		858.404	1027.81		858.404	1046.33		858.404	975.584		858.404	970.26		858.404	815.434		858.404	805.6		857.58	1499.5		857.58	1360.75		857.58	1479.5		857.58	1100.5
860.097	609.767		860.097	573.773		860.097	676.91		860.097	557.677		860.097	657.273		860.097	680.848		860.097	1031.12		860.097	1030.96		860.097	964.314		860.097	952.585		860.097	822.64		860.097	813.475		859.269	1508.75		859.269	1374.75		859.269	1503.25		859.269	1082.25
861.79	628.078		861.79	569.101		861.79	685.088		861.79	551.371		861.79	654.546		861.79	683.468		861.79	1010.03		861.79	1024.99		861.79	942.228		861.79	948.669		861.79	831.081		861.79	820.536		860.958	1503.75		860.958	1334.5		860.958	1452		860.958	1112.75
863.482	624.338		863.482	566.95		863.482	686.849		863.482	554.028		863.482	653.06		863.482	683.175		863.482	1018.8		863.482	1016.39		863.482	933.849		863.482	944.614		863.482	839.176		863.482	811.702		862.647	1454.5		862.647	1327.25		862.647	1466.75		862.647	1104.75
865.175	620.584		865.175	559.806		865.175	674.442		865.175	559.131		865.175	646.927		865.175	682.823		865.175	1031.58		865.175	1013.15		865.175	942.589		865.175	940.37		865.175	832.951		865.175	791.32		864.336	1494.25		864.336	1327.25		864.336	1480.75		864.336	1097.75
866.868	622.802		866.868	554		866.868	673.922		866.868	551.282		866.868	635.69		866.868	690.447		866.868	1024.85		866.868	1022.9		866.868	952.48		866.868	927.571		866.868	817.465		866.868	800.462		866.024	1456.5		866.024	1352.25		866.024	1455.25		866.024	1119.25
868.561	622.101		868.561	544.928		868.561	673.31		868.561	550.686		868.561	652.644		868.561	678.05		868.561	1005.48		868.561	1020.27		868.561	956.917		868.561	928.078		868.561	800.327		868.561	804.186		867.711	1465.25		867.711	1336.5		867.711	1488.5		867.711	1112.75
870.254	616.054		870.254	558.111		870.254	681.965		870.254	554.667		870.254	657.059		870.254	691.58		870.254	1007.09		870.254	1010.47		870.254	953.549		870.254	936.596		870.254	803.102		870.254	786.934		869.397	1477.25		869.397	1340.75		869.397	1480.5		869.397	1116.5
871.947	618.855		871.947	576.619		871.947	694.53		871.947	536.525		871.947	659.818		871.947	694.924		871.947	1001.82		871.947	1012.72		871.947	949.923		871.947	948.817		871.947	807.246		871.947	813.091		871.084	1453		871.084	1333		871.084	1456.75		871.084	1110.5
873.64	637.786		873.64	580.706		873.64	675.841		873.64	555.562		873.64	665.833		873.64	694.575		873.64	996.219		873.64	998.391		873.64	951.139		873.64	951.217		873.64	831.849		873.64	809.963		872.769	1467		872.769	1353.75		872.769	1494.25		872.769	1112.5
875.333	633.349		875.333	563.39		875.333	682.283		875.333	570.26		875.333	673.955		875.333	684.834		875.333	1022.77		875.333	1011.62		875.333	949.731		875.333	956.427		875.333	829.894		875.333	820.352		874.456	1483		874.456	1362.75		874.456	1459.5		874.456	1107.75
877.025	647.014		877.025	566.109		877.025	692.61		877.025	578.17		877.025	665.62		877.025	701.896		877.025	1023.48		877.025	1018.17		877.025	946.164		877.025	934.764		877.025	817.67		877.025	830.041		876.14	1489		876.14	1353		876.14	1489.75		876.14	1090
878.718	643.728		878.718	582.762		878.718	692.778		878.718	586.12		878.718	674.344		878.718	708.929		878.718	1035.42		878.718	1025.04		878.718	971.177		878.718	938.27		878.718	800.853		878.718	827.93		877.826	1461.25		877.826	1338.5		877.826	1462.75		877.826	1124.75
880.411	627.478		880.411	595.928		880.411	704.499		880.411	573.761		880.411	678.012		880.411	715.473		880.411	1027.31		880.411	1038.58		880.411	974.753		880.411	937.487		880.411	803.831		880.411	822.706		879.51	1504.25		879.51	1326.75		879.51	1488.25		879.51	1113
882.104	640.047		882.104	593.71		882.104	706.105		882.104	567.176		882.104	674.241		882.104	712.13		882.104	1023.02		882.104	1023.66		882.104	946.24		882.104	922.705		882.104	823.366		882.104	829.867		881.193	1487		881.193	1330.25		881.193	1468		881.193	1120
883.797	639.062		883.797	598.513		883.797	700.532		883.797	571.893		883.797	684.785		883.797	708.251		883.797	1025.58		883.797	1005.74		883.797	945.883		883.797	939.357		883.797	807.095		883.797	824.804		882.876	1460.25		882.876	1352.5		882.876	1483.75		882.876	1150
885.49	652.353		885.49	592.245		885.49	718.03		885.49	580.789		885.49	696.788		885.49	717.29		885.49	1034.86		885.49	1005.72		885.49	965.066		885.49	969.055		885.49	811.124		885.49	824.428		884.559	1474.75		884.559	1349.5		884.559	1463.25		884.559	1138.5
887.183	646.268		887.183	588.267		887.183	730.894		887.183	583.553		887.183	683.515		887.183	734.729		887.183	1044.03		887.183	1013.65		887.183	960.153		887.183	963.221		887.183	821.825		887.183	845.232		886.241	1498		886.241	1320.25		886.241	1453.25		886.241	1145.5
888.875	650.131		888.875	613.67		888.875	724.771		888.875	594.118		888.875	696.847		888.875	728.301		888.875	1034.09		888.875	1026.11		888.875	964.111		888.875	945.154		888.875	825.996		888.875	834.864		887.923	1491.25		887.923	1343.25		887.923	1442.5		887.923	1126.5
890.568	658.276		890.568	613.265		890.568	731.109		890.568	596.297		890.568	696.08		890.568	742.253		890.568	1034.1		890.568	1026.03		890.568	975.348		890.568	934.776		890.568	816.683		890.568	832.177		889.605	1479		889.605	1327.75		889.605	1482.75		889.605	1142.25
892.261	683.265		892.261	611.374		892.261	723.669		892.261	599.878		892.261	696.945		892.261	739.205		892.261	1053.78		892.261	1035.48		892.261	983.051		892.261	956.391		892.261	792.762		892.261	835.48		891.284	1477.25		891.284	1353.25		891.284	1493.25		891.284	1133
893.954	676.4		893.954	609.31		893.954	743.855		893.954	598.279		893.954	702.166		893.954	724.081		893.954	1031.49		893.954	1022.54		893.954	988.68		893.954	945.694		893.954	805.079		893.954	838.609		892.966	1464.75		892.966	1370.5		892.966	1490		892.966	1129.25
895.647	680.439		895.647	623.159		895.647	741.579		895.647	607.714		895.647	703.386		895.647	737.529		895.647	1025.83		895.647	1030.84		895.647	964.72		895.647	939.9		895.647	803.872		895.647	856.366		894.646	1472.25		894.646	1356.25		894.646	1465.75		894.646	1134
897.34	677.167		897.34	639.143		897.34	744.432		897.34	615.423		897.34	717.787		897.34	740.656		897.34	1034.74		897.34	1038.37		897.34	960.027		897.34	961.143		897.34	821.072		897.34	879.131		896.325	1481.5		896.325	1321.75		896.325	1488.5		896.325	1139
899.033	681.227		899.033	646.773		899.033	740.642		899.033	603.958		899.033	710.542		899.033	757.336		899.033	1028.85		899.033	1046.93		899.033	955.917		899.033	954.572		899.033	828.051		899.033	880.008		898.005	1476.25		898.005	1344.25		898.005	1493.25		898.005	1139
900.726	690.932		900.726	631.758		900.726	759.375		900.726	611.672		900.726	728.678		900.726	743.873		900.726	1028.34		900.726	1044.92		900.726	979.396		900.726	967.248		900.726	809.348		900.726	900.472		899.683	1493.25		899.683	1343		899.683	1497		899.683	1170.5
902.418	691.286		902.418	630.654		902.418	730.543		902.418	628.784		902.418	720.505		902.418	762.918		902.418	1036.07		902.418	1052.83		902.418	986.941		902.418	945.611		902.418	818.92		902.418	890.167		901.361	1469.25		901.361	1317.5		901.361	1482		901.361	1169.5
904.111	683.849		904.111	637.24		904.111	734.325		904.111	623.011		904.111	737.797		904.111	761.514		904.111	1044.8		904.111	1036.1		904.111	984.425		904.111	965.041		904.111	831.568		904.111	876.045		903.04	1490.25		903.04	1358.25		903.04	1495.25		903.04	1170.25
905.804	690.82		905.804	650.772		905.804	746.062		905.804	624.616		905.804	730.676		905.804	773.32		905.804	1052.42		905.804	1051.41		905.804	970.014		905.804	980.261		905.804	819.516		905.804	894.985		904.717	1500.5		904.717	1357.5		904.717	1472		904.717	1155.25
907.497	686.68		907.497	648.361		907.497	753.074		907.497	636.089		907.497	733.35		907.497	763.366		907.497	1027.51		907.497	1041.88		907.497	949.002		907.497	977.095		907.497	814.39		907.497	908.491		906.393	1522		906.393	1360.5		906.393	1488		906.393	1165
909.19	703.922		909.19	637.481		909.19	756.436		909.19	641.524		909.19	760.333		909.19	771.143		909.19	1042.31		909.19	1056.55		909.19	967.777		909.19	965.89		909.19	830.584		909.19	906.309		908.07	1505		908.07	1351.5		908.07	1495.75		908.07	1188.5
910.883	714.263		910.883	669.326		910.883	778.407		910.883	635.445		910.883	754.11		910.883	792.657		910.883	1053.69		910.883	1063.98		910.883	982.644		910.883	958.795		910.883	842.557		910.883	938.754		909.746	1490.5		909.746	1389.25		909.746	1511.25		909.746	1185
912.576	712.126		912.576	671.632		912.576	781.279		912.576	652.318		912.576	756.736		912.576	784.45		912.576	1053.36		912.576	1050.64		912.576	983.783		912.576	944.573		912.576	819.461		912.576	941.914		911.422	1484		911.422	1376.25		911.422	1499.5		911.422	1193.25
914.268	728.712		914.268	666.669		914.268	781.725		914.268	662.549		914.268	762.221		914.268	774.81		914.268	1055.39		914.268	1042.38		914.268	1000.49		914.268	964.965		914.268	841.426		914.268	938.074		913.095	1504.5		913.095	1367.25		913.095	1490.25		913.095	1166.25
915.961	746.443		915.961	699.483		915.961	799.986		915.961	662.378		915.961	779.081		915.961	813.713		915.961	1076.18		915.961	1068.08		915.961	995.159		915.961	983.435		915.961	862.937		915.961	929.797		914.77	1490.5		914.77	1349.75		914.77	1518.25		914.77	1208.5
917.654	731.021		917.654	685.591		917.654	809.546		917.654	675.046		917.654	794.869		917.654	809.275		917.654	1040.31		917.654	1080.26		917.654	1001.86		917.654	981.704		917.654	864.039		917.654	968.132		916.445	1513.25		916.445	1361.5		916.445	1502.25		916.445	1200.5
919.347	737.926		919.347	677.96		919.347	811.512		919.347	664.776		919.347	778.606		919.347	809.575		919.347	1039.16		919.347	1092.52		919.347	997.381		919.347	964.456		919.347	847.448		919.347	965.442		918.117	1506.75		918.117	1388		918.117	1540		918.117	1224
921.04	737.387		921.04	693.64		921.04	783.374		921.04	668.98		921.04	794.182		921.04	820.759		921.04	1062.19		921.04	1111.08		921.04	974.973		921.04	950.211		921.04	859.769		921.04	969.955		919.792	1512.75		919.792	1370.5		919.792	1516.75		919.792	1213
922.733	738.439		922.733	719.354		922.733	824.458		922.733	673.461		922.733	800.884		922.733	837.695		922.733	1095.23		922.733	1109.24		922.733	993.374		922.733	981.311		922.733	862.379		922.733	995.379		921.463	1516.25		921.463	1385.75		921.463	1525		921.463	1206.75
924.426	731.051		924.426	688.601		924.426	820.637		924.426	681.202		924.426	832.565		924.426	821.565		924.426	1043.4		924.426	1056.09		924.426	1015.19		924.426	1003.16		924.426	855.446		924.426	991.956		923.135	1508.25		923.135	1373		923.135	1536		923.135	1222.75
926.119	780.89		926.119	716.825		926.119	819.342		926.119	685.253		926.119	803.446		926.119	853.729		926.119	1073.05		926.119	1080.53		926.119	1007.32		926.119	997.188		926.119	828.459		926.119	1015.69		924.808	1522		924.808	1370.25		924.808	1532		924.808	1240
927.811	758.133		927.811	734.81		927.811	852.359		927.811	706.85		927.811	824.486		927.811	857.666		927.811	1067.15		927.811	1083.72		927.811	1015.1		927.811	970.123		927.811	860.706		927.811	1014.43		926.479	1502.25		926.479	1389.5		926.479	1543		926.479	1233.5
929.504	775.945		929.504	746.433		929.504	816.614		929.504	702.005		929.504	847.973		929.504	864.348		929.504	1073.94		929.504	1084.11		929.504	987.725		929.504	979.762		929.504	864.26		929.504	1021.49		928.15	1524		928.15	1384.5		928.15	1552		928.15	1251
931.197	779.61		931.197	731.031		931.197	844.593		931.197	708.296		931.197	845.463		931.197	859.723		931.197	1053.07		931.197	1070.07		931.197	1027.66		931.197	1010.64		931.197	838.727		931.197	1016.75		929.82	1523		929.82	1427.75		929.82	1538		929.82	1264
932.89	762.585		932.89	749.685		932.89	860.224		932.89	701.702		932.89	842.649		932.89	836.78		932.89	1074.4		932.89	1109.25		932.89	1014.4		932.89	975.816		932.89	860.821		932.89	1012.82		931.49	1535		931.49	1414.75		931.49	1560.75		931.49	1244.5
934.583	768.063		934.583	742.626		934.583	876.935		934.583	738.442		934.583	854.998		934.583	851.981		934.583	1107.7		934.583	1112.37		934.583	1001.35		934.583	1013.89		934.583	903.125		934.583	1044.25		933.16	1549.75		933.16	1408		933.16	1546.25		933.16	1269.75
936.276	806.593		936.276	771.646		936.276	835.514		936.276	738.093		936.276	848.065		936.276	885.639		936.276	1079.48		936.276	1102.48		936.276	1015.49		936.276	982.473		936.276	883.798		936.276	1041.31		934.829	1516.5		934.829	1433.5		934.829	1540		934.829	1264
937.969	824.437		937.969	774.826		937.969	872.669		937.969	734.539		937.969	835.125		937.969	887.381		937.969	1060.77		937.969	1124.8		937.969	1040.65		937.969	1027.2		937.969	871.306		937.969	1077.35		936.498	1565.25		936.498	1375.25		936.498	1515		936.498	1268.75
939.661	796.967		939.661	779.726		939.661	891.599		939.661	732.078		939.661	858.168		939.661	884.217		939.661	1090.01		939.661	1099.66		939.661	1048.85		939.661	990.161		939.661	865.971		939.661	1073.34		938.165	1551.25		938.165	1408.75		938.165	1541		938.165	1251
941.354	832.478		941.354	771.164		941.354	879.172		941.354	751.55		941.354	890.093		941.354	898.325		941.354	1078.73		941.354	1120.39		941.354	1021.23		941.354	1010.14		941.354	875.994		941.354	1076.44		939.833	1539.5		939.833	1403.75		939.833	1525.5		939.833	1288
943.047	851.204		943.047	799.312		943.047	906.768		943.047	742.967		943.047	893.938		943.047	914.151		943.047	1101.6		943.047	1097.5		943.047	1037.48		943.047	1026.21		943.047	875.541		943.047	1094.91		941.5	1550.25		941.5	1430.25		941.5	1565.75		941.5	1295.5
944.74	824.9		944.74	789.041		944.74	893.269		944.74	755.936		944.74	879.002		944.74	876.789		944.74	1086.94		944.74	1117.37		944.74	1025.8		944.74	1004.35		944.74	866.799		944.74	1041.95		943.167	1561		943.167	1418.25		943.167	1555.75		943.167	1289.5
946.433	824.519		946.433	801.511		946.433	905.191		946.433	746.52		946.433	892.503		946.433	909.359		946.433	1072.72		946.433	1098.25		946.433	1039.81		946.433	1011.62		946.433	846.242		946.433	1068.72		944.833	1533.5		944.833	1425.75		944.833	1565.25		944.833	1309.75
948.126	825.854		948.126	777.957		948.126	899.186		948.126	765.337		948.126	907.273		948.126	921.07		948.126	1078.44		948.126	1147.43		948.126	1039.1		948.126	1006.03		948.126	888.818		948.126	1064.66		946.498	1551.5		946.498	1405		946.498	1548.75		946.498	1291
949.819	836.938		949.819	791.917		949.819	904.052		949.819	773.456		949.819	910.923		949.819	880.64		949.819	1070.31		949.819	1150.82		949.819	1033.75		949.819	1012.89		949.819	887.528		949.819	1115.47		948.165	1540		948.165	1432.5		948.165	1567.5		948.165	1313.5
951.511	845.937		951.511	783.69		951.511	927.337		951.511	775.598		951.511	907.102		951.511	936.573		951.511	1084.29		951.511	1116.71		951.511	1051.7		951.511	1021.87		951.511	865.825		951.511	1114.28		949.83	1579.25		949.83	1427.75		949.83	1568.25		949.83	1329.75
953.204	833.58		953.204	795.014		953.204	915.076		953.204	770.992		953.204	919.274		953.204	940.176		953.204	1099.96		953.204	1134.39		953.204	1046.3		953.204	994.548		953.204	879.028		953.204	1100		951.494	1572.75		951.494	1425.75		951.494	1567		951.494	1298.75
954.897	868.619		954.897	804.265		954.897	930.768		954.897	771.244		954.897	926.103		954.897	936.672		954.897	1095.12		954.897	1122.91		954.897	1037.82		954.897	1014.21		954.897	900.053		954.897	1114.21		953.158	1558.5		953.158	1433.5		953.158	1556.25		953.158	1326.5
956.59	845.55		956.59	811.979		956.59	941.963		956.59	793.385		956.59	935.586		956.59	914.732		956.59	1084.73		956.59	1130.13		956.59	1038.24		956.59	1017.51		956.59	897.347		956.59	1111.7		954.822	1550		954.822	1421		954.822	1569.75		954.822	1308.25
958.283	851.753		958.283	827.632		958.283	930.245		958.283	786.266		958.283	917.526		958.283	937.643		958.283	1107.58		958.283	1119.35		958.283	1025.66		958.283	1029.23		958.283	884.422		958.283	1112.81		956.485	1577.75		956.485	1404.25		956.485	1566.25		956.485	1321.25
959.976	867.513		959.976	805.221		959.976	950.391		959.976	796.682		959.976	925.199		959.976	953.56		959.976	1109.4		959.976	1140.33		959.976	1031.07		959.976	1026.06		959.976	893.106		959.976	1136.25		958.146	1601.25		958.146	1441.5		958.146	1574.75		958.146	1325.25
961.669	870.427		961.669	810.003		961.669	921.339		961.669	777.044		961.669	923.363		961.669	973.931		961.669	1110.23		961.669	1153.04		961.669	1059.28		961.669	1010.53		961.669	899.088		961.669	1134.92		959.809	1580		959.809	1437		959.809	1524.5		959.809	1341.25
963.362	865.433		963.362	833.325		963.362	937.149		963.362	778.51		963.362	907.866		963.362	982.327		963.362	1109.33		963.362	1130.51		963.362	1054.37		963.362	1020.63		963.362	880.443		963.362	1157.76		961.472	1578.5		961.472	1418		961.472	1586		961.472	1313
965.054	867.814		965.054	829.433		965.054	956.471		965.054	791.861		965.054	937.849		965.054	941.523		965.054	1089.52		965.054	1154.15		965.054	1046.16		965.054	1021.1		965.054	886.015		965.054	1143.82		963.132	1560.75		963.132	1429.5		963.132	1566.25		963.132	1323.75
966.747	875.158		966.747	820.616		966.747	955.174		966.747	788.325		966.747	947.537		966.747	950.137		966.747	1099.18		966.747	1129.59		966.747	1052.89		966.747	1031.43		966.747	897.38		966.747	1119.12		964.794	1556		964.794	1409.5		964.794	1541		964.794	1338.5
968.44	873.141		968.44	804.083		968.44	953.457		968.44	793.031		968.44	924.056		968.44	951.432		968.44	1093.79		968.44	1133.69		968.44	1054.74		968.44	1017.06		968.44	863.818		968.44	1136.99		966.453	1551		966.453	1441		966.453	1573.5		966.453	1347
970.133	884.762		970.133	800.165		970.133	949.005		970.133	797.942		970.133	943.986		970.133	979.582		970.133	1106.4		970.133	1144.46		970.133	1047.34		970.133	1001.51		970.133	875.921		970.133	1141.55		968.113	1545.25		968.113	1406.75		968.113	1569.25		968.113	1308.5
971.826	880.975		971.826	814.095		971.826	960.112		971.826	798.501		971.826	945.159		971.826	967.505		971.826	1096.38		971.826	1132.33		971.826	1046.51		971.826	1011.94		971.826	897.334		971.826	1165.6		969.773	1556		969.773	1423.25		969.773	1531.5		969.773	1332
973.519	884.058		973.519	819.27		973.519	970.101		973.519	808.687		973.519	938.182		973.519	962.959		973.519	1081.24		973.519	1138.08		973.519	1038.58		973.519	1035.55		973.519	913.551		973.519	1156.72		971.432	1552		971.432	1433.5		971.432	1539.5		971.432	1339.25
975.212	876.337		975.212	830.61		975.212	954.812		975.212	812.748		975.212	936.958		975.212	967.134		975.212	1098.11		975.212	1140.59		975.212	1027.69		975.212	1042.67		975.212	914.94		975.212	1156.15		973.091	1558.75		973.091	1407.5		973.091	1568.75		973.091	1332.25
976.904	888.658		976.904	828.618		976.904	954.343		976.904	812.36		976.904	953.299		976.904	962.503		976.904	1092.58		976.904	1134.23		976.904	1041.78		976.904	1042.47		976.904	904.752		976.904	1158.95		974.749	1545		974.749	1402.75		974.749	1538.25		974.749	1291
978.597	882.16		978.597	830.908		978.597	961.536		978.597	810.915		978.597	957.401		978.597	972.04		978.597	1078.95		978.597	1144.1		978.597	1050.33		978.597	1027.9		978.597	892.491		978.597	1149.09		976.406	1544		976.406	1420		976.406	1564.75		976.406	1304.75
980.29	859.168		980.29	827.59		980.29	945.055		980.29	811.804		980.29	959.35		980.29	976.232		980.29	1083.74		980.29	1139.01		980.29	1036.47		980.29	1017.87		980.29	893.924		980.29	1135.46		978.064	1560.75		978.064	1432		978.064	1564.75		978.064	1341.75
981.983	880.185		981.983	823.563		981.983	940.294		981.983	807.564		981.983	960.071		981.983	972.715		981.983	1100.04		981.983	1113.02		981.983	1031.89		981.983	1034.59		981.983	897.983		981.983	1138.36		979.721	1567.5		979.721	1412		979.721	1574		979.721	1321
983.676	887.459		983.676	841.673		983.676	952.005		983.676	798.262		983.676	972.948		983.676	978.196		983.676	1111.92		983.676	1121.96		983.676	1026.59		983.676	1043.35		983.676	880.116		983.676	1137.51		981.376	1532.75		981.376	1425.75		981.376	1548.5		981.376	1321
985.369	889.051		985.369	833.367		985.369	955.267		985.369	799.239		985.369	948.943		985.369	976.586		985.369	1105.08		985.369	1138.01		985.369	1051.9		985.369	1037.95		985.369	859.881		985.369	1138.2		983.032	1531.75		983.032	1418.25		983.032	1584.5		983.032	1317.5
987.062	887.245		987.062	825.788		987.062	947.669		987.062	806.677		987.062	941.506		987.062	968.376		987.062	1093.86		987.062	1125.79		987.062	1050.1		987.062	1026.14		987.062	864.354		987.062	1130.73		984.688	1567.25		984.688	1417.5		984.688	1573.75		984.688	1333.75
988.755	872.472		988.755	838.778		988.755	939.002		988.755	807.83		988.755	959.691		988.755	956.849		988.755	1093.86		988.755	1125.49		988.755	1028.82		988.755	1022.59		988.755	863.955		988.755	1131.49		986.342	1569.75		986.342	1434.75		986.342	1548.5		986.342	1328
990.447	879.363		990.447	832.658		990.447	953.053		990.447	804.503		990.447	947.278		990.447	954.452		990.447	1092.39		990.447	1127.31		990.447	1031.25		990.447	1011.49		990.447	879.942		990.447	1139.65		987.996	1526		987.996	1409.25		987.996	1567.25		987.996	1331
992.14	880.458		992.14	835.92		992.14	951.497		992.14	808.08		992.14	930.914		992.14	964.741		992.14	1104		992.14	1139.31		992.14	1025.17		992.14	1017.57		992.14	890.243		992.14	1127.16		989.651	1538		989.651	1419.25		989.651	1560		989.651	1299
993.833	867.94		993.833	848.988		993.833	943.835		993.833	793.258		993.833	948.278		993.833	969.733		993.833	1096.53		993.833	1145.14		993.833	1053.41		993.833	1022.11		993.833	901.228		993.833	1135.31		991.304	1565.5		991.304	1437		991.304	1557.75		991.304	1324
995.526	879.756		995.526	832.041		995.526	924.577		995.526	806.504		995.526	943.093		995.526	965.567		995.526	1079.68		995.526	1145.55		995.526	1070.69		995.526	1011.13		995.526	880.974		995.526	1138.37		992.957	1568		992.957	1434.5		992.957	1533.75		992.957	1341.75
997.219	888.256		997.219	826.962		997.219	945.06		997.219	813.86		997.219	947.99		997.219	944.601		997.219	1098.52		997.219	1124.01		997.219	1051.73		997.219	997.194		997.219	896.456		997.219	1138.59		994.609	1568		994.609	1441.25		994.609	1560.25		994.609	1339.25
998.912	873.567		998.912	828.784		998.912	932.662		998.912	801.449		998.912	936.56		998.912	949.928		998.912	1085.81		998.912	1114.44		998.912	1046.23		998.912	1010.4		998.912	867.313		998.912	1116.46		996.262	1559.25		996.262	1411.75		996.262	1557		996.262	1342.5
1000.6	892.021		1000.6	821.597		1000.6	936.612		1000.6	798.846		1000.6	939.363		1000.6	942.803		1000.6	1103.32		1000.6	1115.66		1000.6	1047.8		1000.6	1007.72		1000.6	868.958		1000.6	1141.89		997.913	1571.75		997.913	1434.25		997.913	1563		997.913	1333.25
1002.3	882.34		1002.3	815.582		1002.3	934.271		1002.3	794.759		1002.3	940.526		1002.3	958.426		1002.3	1087.24		1002.3	1147.73		1002.3	1041.14		1002.3	1003.15		1002.3	887.046		1002.3	1123.92		999.565	1555.75		999.565	1432.25		999.565	1543.25		999.565	1336.25
1003.99	856.204		1003.99	799.602		1003.99	955.402		1003.99	793.817		1003.99	936.122		1003.99	953.627		1003.99	1092.15		1003.99	1115.38		1003.99	1038.88		1003.99	1016.16		1003.99	907.191		1003.99	1104.32		1001.22	1555		1001.22	1413		1001.22	1584.25		1001.22	1320
1005.68	875.249		1005.68	834.343		1005.68	920.939		1005.68	801.93		1005.68	935.287		1005.68	975.922		1005.68	1093.01		1005.68	1109.94		1005.68	1040.93		1005.68	1002.61		1005.68	898.701		1005.68	1110.36		1002.87	1553.5		1002.87	1441.5		1002.87	1555		1002.87	1295.75
1007.38	860.822		1007.38	827.279		1007.38	925.611		1007.38	785.222		1007.38	912.064		1007.38	965.329		1007.38	1088.32		1007.38	1154.26		1007.38	1022.06		1007.38	1002.65		1007.38	880.362		1007.38	1101.37		1004.52	1554.75		1004.52	1450		1004.52	1560.5		1004.52	1321.5
1009.07	879.209		1009.07	802.036		1009.07	946.997		1009.07	819.502		1009.07	945.721		1009.07	928.164		1009.07	1077.13		1009.07	1123.22		1009.07	1045.2		1009.07	1002.49		1009.07	861.424		1009.07	1142.57		1006.17	1582.75		1006.17	1415.75		1006.17	1593.25		1006.17	1330.5
1010.76	854.235		1010.76	816.848		1010.76	969.136		1010.76	791.177		1010.76	960.295		1010.76	962.873		1010.76	1087.82		1010.76	1129.19		1010.76	1063.39		1010.76	1020.95		1010.76	874.647		1010.76	1121.42		1007.82	1579.75		1007.82	1429		1007.82	1590.5		1007.82	1336
1012.45	868.841		1012.45	837.036		1012.45	956.069		1012.45	800.637		1012.45	933.354		1012.45	936.495		1012.45	1085.44		1012.45	1124.56		1012.45	1016.3		1012.45	1035.38		1012.45	901.849		1012.45	1126.65		1009.46	1544		1009.46	1439.25		1009.46	1574.75		1009.46	1344.5
1014.15	861.922		1014.15	814.69		1014.15	936.841		1014.15	775.117		1014.15	916.516		1014.15	943.067		1014.15	1088.12		1014.15	1113		1014.15	1059.1		1014.15	1025.32		1014.15	901.653		1014.15	1130.46		1011.11	1584.25		1011.11	1441		1011.11	1547.75		1011.11	1313.25
1015.84	885.042		1015.84	809.107		1015.84	911.253		1015.84	784.577		1015.84	925.791		1015.84	963.953		1015.84	1115.88		1015.84	1143.97		1015.84	1057.52		1015.84	1004.14		1015.84	903.041		1015.84	1094.21		1012.76	1580.25		1012.76	1441.5		1012.76	1576.75		1012.76	1301.25
1017.53	862.255		1017.53	817.03		1017.53	909.612		1017.53	790.533		1017.53	910.698		1017.53	952.997		1017.53	1095.74		1017.53	1137.94		1017.53	1026.37		1017.53	1027.13		1017.53	915.092		1017.53	1089.17		1014.41	1541.25		1014.41	1428.75		1014.41	1588		1014.41	1324.25
1019.23	872.396		1019.23	838.063		1019.23	943.928		1019.23	786.299		1019.23	929.796		1019.23	939.919		1019.23	1099.53		1019.23	1117.92		1019.23	1050.24		1019.23	1032.58		1019.23	885.093		1019.23	1068.62		1016.05	1554.75		1016.05	1459.5		1016.05	1564.25		1016.05	1317.25
1020.92	868.804		1020.92	832.748		1020.92	937.092		1020.92	781.139		1020.92	924.581		1020.92	940.251		1020.92	1123.81		1020.92	1134.6		1020.92	1055.74		1020.92	1041.77		1020.92	896.288		1020.92	1112.29		1017.7	1613.25		1017.7	1420.5		1017.7	1597.75		1017.7	1349.75
1022.61	874.592		1022.61	837.273		1022.61	917.906		1022.61	781.643		1022.61	917.623		1022.61	947.11		1022.61	1121.33		1022.61	1102.59		1022.61	1048.91		1022.61	1026		1022.61	902.593		1022.61	1089.12		1019.35	1616.25		1019.35	1451.75		1019.35	1614.75		1019.35	1299.25
1024.3	870.856		1024.3	821.572		1024.3	916.257		1024.3	796.383		1024.3	917.488		1024.3	942.274		1024.3	1113.2		1024.3	1152.07		1024.3	1054.37		1024.3	1037.51		1024.3	892.494		1024.3	1117.88		1020.99	1615		1020.99	1466.25		1020.99	1608.25		1020.99	1335.75
1026	873.711		1026	817.496		1026	914.048		1026	777.067		1026	930.307		1026	941.772		1026	1125.09		1026	1148.66		1026	1041.85		1026	1040.92		1026	907.624		1026	1095.97		1022.64	1594.25		1022.64	1442.25		1022.64	1608.25		1022.64	1318.75
1027.69	860.167		1027.69	824.578		1027.69	927.076		1027.69	789.868		1027.69	909.061		1027.69	942.057		1027.69	1111.36		1027.69	1141.82		1027.69	1046.58		1027.69	1053.52		1027.69	913.885		1027.69	1120.38		1024.28	1595.5		1024.28	1448.75		1024.28	1553.5		1024.28	1350
1029.38	884.758		1029.38	789.948		1029.38	927.692		1029.38	773.981		1029.38	917.61		1029.38	931.935		1029.38	1142.39		1029.38	1153.74		1029.38	1070.51		1029.38	1044.07		1029.38	889.071		1029.38	1116.74		1025.92	1592.25		1025.92	1437.5		1025.92	1596.25		1025.92	1314.5
1031.08	877.64		1031.08	805.465		1031.08	937.067		1031.08	778.912		1031.08	916.312		1031.08	942.82		1031.08	1138.07		1031.08	1152.04		1031.08	1071.35		1031.08	1033.74		1031.08	907.306		1031.08	1082.7		1027.57	1623		1027.57	1446.25		1027.57	1604		1027.57	1327.5
1032.77	871.59		1032.77	807.799		1032.77	938.059		1032.77	779.617		1032.77	913.971		1032.77	975.285		1032.77	1125.28		1032.77	1148.5		1032.77	1068.01		1032.77	1025.39		1032.77	924.722		1032.77	1078.53		1029.21	1619.5		1029.21	1457.25		1029.21	1628.25		1029.21	1327.5
1034.46	866.137		1034.46	792.509		1034.46	916.599		1034.46	788.238		1034.46	919.76		1034.46	949.095		1034.46	1130.94		1034.46	1154.31		1034.46	1069.5		1034.46	1053.33		1034.46	914.498		1034.46	1089.05		1030.85	1595		1030.85	1463		1030.85	1604.75		1030.85	1316.75
1036.15	862.307		1036.15	803.481		1036.15	939.789		1036.15	785.689		1036.15	921.638		1036.15	934.065		1036.15	1118.76		1036.15	1149.81		1036.15	1061.13		1036.15	1044		1036.15	900.881		1036.15	1093.8		1032.5	1611		1032.5	1470		1032.5	1616		1032.5	1342
1037.85	864.917		1037.85	796.869		1037.85	935.078		1037.85	787.634		1037.85	916.436		1037.85	946.178		1037.85	1114.4		1037.85	1161.28		1037.85	1071.88		1037.85	1024.38		1037.85	897.711		1037.85	1113.98		1034.14	1587.25		1034.14	1484		1034.14	1653.25		1034.14	1320.25
1039.54	862.373		1039.54	804.908		1039.54	919.252		1039.54	795.506		1039.54	920.981		1039.54	946.257		1039.54	1132.97		1039.54	1177.87		1039.54	1077.12		1039.54	1045.57		1039.54	898.732		1039.54	1097.6		1035.78	1592.25		1035.78	1469.25		1035.78	1586.5		1035.78	1324.75
1041.23	864.212		1041.23	801.634		1041.23	949.776		1041.23	785.235		1041.23	920.686		1041.23	951.671		1041.23	1126.84		1041.23	1162.52		1041.23	1096.33		1041.23	1061.52		1041.23	911.141		1041.23	1088.05		1037.42	1587		1037.42	1472.25		1037.42	1594.25		1037.42	1310
1042.93	871.17		1042.93	783.865		1042.93	937.382		1042.93	771.832		1042.93	908.528		1042.93	950.356		1042.93	1122.47		1042.93	1161.08		1042.93	1099.89		1042.93	1048.99		1042.93	909.477		1042.93	1082.88		1039.06	1627		1039.06	1486		1039.06	1606		1039.06	1344
1044.62	860.164		1044.62	801.949		1044.62	920.857		1044.62	780.942		1044.62	904.445		1044.62	944.272		1044.62	1127.22		1044.62	1183.33		1044.62	1081.25		1044.62	1049.16		1044.62	907.692		1044.62	1063.97		1040.7	1593.5		1040.7	1462.75		1040.7	1617.75		1040.7	1343.5
1046.31	854.318		1046.31	813.811		1046.31	931.337		1046.31	787.665		1046.31	902.725		1046.31	936.231		1046.31	1138.56		1046.31	1166.8		1046.31	1069.43		1046.31	1050.93		1046.31	926.056		1046.31	1086.48		1042.34	1630		1042.34	1480.75		1042.34	1593		1042.34	1320
1048	870.682		1048	794.714		1048	920.566		1048	792.453		1048	922.914		1048	929.402		1048	1126.85		1048	1161.38		1048	1063.78		1048	1061.73		1048	902.666		1048	1108.59		1043.98	1622.25		1043.98	1500		1043.98	1620.25		1043.98	1333.5
1049.7	878.584		1049.7	801.64		1049.7	924.21		1049.7	766.663		1049.7	929.428		1049.7	940.122		1049.7	1130.36		1049.7	1193.3		1049.7	1057.58		1049.7	1082.02		1049.7	912.472		1049.7	1112.97		1045.62	1608.25		1045.62	1468.5		1045.62	1624		1045.62	1314.75
1051.39	869.902		1051.39	793.444		1051.39	903.674		1051.39	771.056		1051.39	906.989		1051.39	941.777		1051.39	1142.15		1051.39	1188.42		1051.39	1079.17		1051.39	1069.16		1051.39	910.677		1051.39	1100.5		1047.25	1598		1047.25	1462.5		1047.25	1623.5		1047.25	1308
1053.08	872.876		1053.08	779.509		1053.08	910.675		1053.08	759.82		1053.08	899.506		1053.08	952.375		1053.08	1127.47		1053.08	1174.57		1053.08	1087.38		1053.08	1065.8		1053.08	898.514		1053.08	1075.8		1048.89	1636.5		1048.89	1480.5		1048.89	1620.5		1048.89	1324.5
1054.78	831.235		1054.78	802.609		1054.78	941.351		1054.78	759.962		1054.78	893.276		1054.78	938.364		1054.78	1135.01		1054.78	1172.15		1054.78	1082.86		1054.78	1074.19		1054.78	913.109		1054.78	1058.69		1050.53	1652		1050.53	1481.25		1050.53	1630.5		1050.53	1300
1056.47	832.367		1056.47	789.81		1056.47	921.337		1056.47	748.393		1056.47	897.961		1056.47	940.626		1056.47	1107.36		1056.47	1174.62		1056.47	1092.19		1056.47	1060.77		1056.47	924.903		1056.47	1095.34		1052.17	1620		1052.17	1461.25		1052.17	1605.25		1052.17	1316.5
1058.16	856.544		1058.16	781.53		1058.16	915.251		1058.16	737.201		1058.16	914.683		1058.16	927.304		1058.16	1115.68		1058.16	1169.99		1058.16	1077.07		1058.16	1080.25		1058.16	918.958		1058.16	1080.73		1053.8	1630		1053.8	1461.25		1053.8	1610.25		1053.8	1332.75
1059.85	848.707		1059.85	771.032		1059.85	919.364		1059.85	744.277		1059.85	891.825		1059.85	936.849		1059.85	1154.05		1059.85	1190.68		1059.85	1074.58		1059.85	1094.88		1059.85	927.087		1059.85	1050.34		1055.44	1622.5		1055.44	1466		1055.44	1628.75		1055.44	1311.5
1061.55	872.19		1061.55	771.36		1061.55	874.892		1061.55	756.099		1061.55	898.287		1061.55	911.916		1061.55	1126.23		1061.55	1183.83		1061.55	1055.26		1061.55	1095.84		1061.55	914.459		1061.55	1074.83		1057.08	1640.25		1057.08	1495.5		1057.08	1619.5		1057.08	1310.5
1063.24	846.89		1063.24	789.381		1063.24	901.963		1063.24	750.915		1063.24	883.915		1063.24	915.759		1063.24	1139.75		1063.24	1175.57		1063.24	1069.53		1063.24	1092.2		1063.24	939.622		1063.24	1098.48		1058.71	1629.25		1058.71	1485.75		1058.71	1627.5		1058.71	1345.25
1064.93	838.799		1064.93	791.552		1064.93	900.5		1064.93	739.909		1064.93	889.878		1064.93	917.033		1064.93	1127.44		1064.93	1178.41		1064.93	1078.26		1064.93	1077.65		1064.93	907.293		1064.93	1073.26		1060.34	1605		1060.34	1482.5		1060.34	1652.25		1060.34	1322.75
1066.63	848.945		1066.63	764.102		1066.63	921.544		1066.63	759.538		1066.63	863.117		1066.63	933.423		1066.63	1120.31		1066.63	1191.54		1066.63	1084.5		1066.63	1063.15		1066.63	924.02		1066.63	1077.59		1061.98	1621.75		1061.98	1469		1061.98	1627		1061.98	1290.25
1068.32	840.576		1068.32	753.605		1068.32	908.69		1068.32	755.223		1068.32	895.677		1068.32	902.604		1068.32	1143.39		1068.32	1172.11		1068.32	1097.72		1068.32	1078.52		1068.32	907.875		1068.32	1072.71		1063.61	1626		1063.61	1473.5		1063.61	1599.25		1063.61	1322.25
1070.01	820.563		1070.01	766.708		1070.01	892.844		1070.01	738.485		1070.01	878.501		1070.01	935.276		1070.01	1118.56		1070.01	1192.03		1070.01	1067.16		1070.01	1076.05		1070.01	898.233		1070.01	1060.18		1065.24	1610.5		1065.24	1470.75		1065.24	1603.75		1065.24	1315.75
1071.7	839.998		1071.7	778.526		1071.7	878.094		1071.7	744.323		1071.7	895.557		1071.7	916.058		1071.7	1124.6		1071.7	1151.8		1071.7	1057.29		1071.7	1079.99		1071.7	904.943		1071.7	1060.93		1066.88	1621.5		1066.88	1438		1066.88	1624.5		1066.88	1299.75
1073.4	838.628		1073.4	762.759		1073.4	895.581		1073.4	741.033		1073.4	880.207		1073.4	922.51		1073.4	1136.73		1073.4	1151.69		1073.4	1072.99		1073.4	1083.7		1073.4	921.655		1073.4	1069.54		1068.51	1580.25		1068.51	1445.75		1068.51	1614.5		1068.51	1292
1075.09	825.815		1075.09	737.039		1075.09	879.504		1075.09	742.773		1075.09	875.816		1075.09	910.513		1075.09	1143.29		1075.09	1179.96		1075.09	1068.98		1075.09	1086.43		1075.09	918.177		1075.09	1065.51		1070.14	1624.5		1070.14	1453		1070.14	1600.25		1070.14	1315.5
1076.78	825.517		1076.78	752.755		1076.78	886.092		1076.78	733.264		1076.78	856.045		1076.78	896.778		1076.78	1145.47		1076.78	1149.92		1076.78	1082.93		1076.78	1084.86		1076.78	930.297		1076.78	1078.59		1071.77	1601.75		1071.77	1446.75		1071.77	1586.75		1071.77	1295.75
1078.48	822.683		1078.48	762.701		1078.48	866.239		1078.48	733.978		1078.48	874.358		1078.48	905.701		1078.48	1150.65		1078.48	1159.77		1078.48	1075.66		1078.48	1070.25		1078.48	916.671		1078.48	1063.08		1073.4	1600.25		1073.4	1479.5		1073.4	1596.25		1073.4	1298
1080.17	805.897		1080.17	738.837		1080.17	857.663		1080.17	725.171		1080.17	860.575		1080.17	906.373		1080.17	1133.37		1080.17	1139.18		1080.17	1081.38		1080.17	1079.13		1080.17	917.834		1080.17	1036.79		1075.03	1599.5		1075.03	1447.5		1075.03	1596.25		1075.03	1296.25
1081.86	788.417		1081.86	735.534		1081.86	873.105		1081.86	725.89		1081.86	848.706		1081.86	912.648		1081.86	1131.91		1081.86	1152.01		1081.86	1057.95		1081.86	1083.69		1081.86	903.183		1081.86	1059.54		1076.66	1591.75		1076.66	1444		1076.66	1593		1076.66	1275.25
1083.56	798.698		1083.56	740.416		1083.56	877.055		1083.56	730.4		1083.56	842.071		1083.56	879.518		1083.56	1124.5		1083.56	1164.16		1083.56	1049.53		1083.56	1083.8		1083.56	911.512		1083.56	1051.92		1078.29	1617.25		1078.29	1411		1078.29	1595.25		1078.29	1304.25
1085.25	808.906		1085.25	732.965		1085.25	869.427		1085.25	729.884		1085.25	845.266		1085.25	864.401		1085.25	1125.96		1085.25	1153.97		1085.25	1060.18		1085.25	1079.24		1085.25	906.879		1085.25	1040.28		1079.92	1606.25		1079.92	1421		1079.92	1591.5		1079.92	1285.25
1086.94	795.178		1086.94	727.611		1086.94	858.952		1086.94	718.804		1086.94	862.345		1086.94	876.727		1086.94	1115.97		1086.94	1155.4		1086.94	1088.5		1086.94	1081.15		1086.94	919.156		1086.94	1044.61		1081.55	1584.5		1081.55	1439		1081.55	1602.75		1081.55	1271.75
1088.63	794.761		1088.63	732.013		1088.63	838.212		1088.63	714.88		1088.63	862.078		1088.63	883.25		1088.63	1116.49		1088.63	1175.88		1088.63	1071.03		1088.63	1063.96		1088.63	912.053		1088.63	1036.45		1083.18	1586.5		1083.18	1441		1083.18	1593.5		1083.18	1267.5
1090.33	802.284		1090.33	729.628		1090.33	835.846		1090.33	707.425		1090.33	845.818		1090.33	869.646		1090.33	1112.32		1090.33	1187.74		1090.33	1072.8		1090.33	1060.94		1090.33	913.851		1090.33	1025.3		1084.81	1592		1084.81	1444.75		1084.81	1567		1084.81	1255.25
1092.02	819.569		1092.02	727.66		1092.02	848.289		1092.02	700.827		1092.02	822.905		1092.02	868.902		1092.02	1114.83		1092.02	1173.52		1092.02	1059.05		1092.02	1065.04		1092.02	916.977		1092.02	1013.3		1086.43	1563.25		1086.43	1447.25		1086.43	1590.25		1086.43	1268.5
1093.71	804.282		1093.71	724.309		1093.71	853.423		1093.71	686.676		1093.71	828.144		1093.71	878.633		1093.71	1134.23		1093.71	1154.02		1093.71	1062.96		1093.71	1053.85		1093.71	892.563		1093.71	1016.49		1088.06	1563		1088.06	1435.5		1088.06	1582		1088.06	1265.75
1095.4	798.922		1095.4	709.328		1095.4	846.262		1095.4	675.008		1095.4	836.832		1095.4	875.692		1095.4	1106.39		1095.4	1157.04		1095.4	1041.34		1095.4	1048.95		1095.4	906.251		1095.4	1037.26		1089.69	1579		1089.69	1428.5		1089.69	1570		1089.69	1250
1097.1	799		1097.1	719.256		1097.1	847.85		1097.1	706.112		1097.1	822.896		1097.1	866.079		1097.1	1114.12		1097.1	1160.79		1097.1	1061.04		1097.1	1052.37		1097.1	900.122		1097.1	1038.59		1091.31	1560		1091.31	1426.5		1091.31	1549		1091.31	1261.5
1098.79	783.057		1098.79	712.92		1098.79	829.189		1098.79	708.561		1098.79	836.289		1098.79	876.558		1098.79	1105.82		1098.79	1142.37		1098.79	1052.41		1098.79	1056.94		1098.79	914.268		1098.79	1025.01		1092.94	1563.25		1092.94	1445.25		1092.94	1568		1092.94	1260.75
1100.48	798.538		1100.48	731.406		1100.48	835.256		1100.48	707.603		1100.48	811.528		1100.48	873.057		1100.48	1124.56		1100.48	1157.75		1100.48	1018.29		1100.48	1046.58		1100.48	914.567		1100.48	1013.69		1094.56	1575.5		1094.56	1426.75		1094.56	1562.5		1094.56	1268.75
1102.18	782.702		1102.18	715.901		1102.18	853.673		1102.18	702.9		1102.18	813.113		1102.18	877.305		1102.18	1104.03		1102.18	1143.18		1102.18	1068.02		1102.18	1049.02		1102.18	900.918		1102.18	1018.3		1096.19	1576.5		1096.19	1416.75		1096.19	1567		1096.19	1268.25
1103.87	780.47		1103.87	708.105		1103.87	818.793		1103.87	696.179		1103.87	848.344		1103.87	863.88		1103.87	1129.33		1103.87	1160.55		1103.87	1028.61		1103.87	1042.48		1103.87	906.574		1103.87	1008.27		1097.81	1572.75		1097.81	1411.75		1097.81	1555.25		1097.81	1260.25
1105.56	769.199		1105.56	720.478		1105.56	824.721		1105.56	689.826		1105.56	815.302		1105.56	834.801		1105.56	1123.35		1105.56	1168.59		1105.56	1058.49		1105.56	1043.42		1105.56	900.131		1105.56	1010.22		1099.44	1540.5		1099.44	1407.5		1099.44	1569.75		1099.44	1254.5
1107.26	766.002		1107.26	720.136		1107.26	832.869		1107.26	719.119		1107.26	841.314		1107.26	869.521		1107.26	1152.57		1107.26	1180.33		1107.26	1079.98		1107.26	1048.39		1107.26	891.569		1107.26	1031.53		1101.06	1553.25		1101.06	1409		1101.06	1568		1101.06	1252.25
1108.95	806.064		1108.95	699.421		1108.95	854.458		1108.95	699.369		1108.95	813.658		1108.95	879.634		1108.95	1110.34		1108.95	1204.59		1108.95	1049.76		1108.95	1064.93		1108.95	880.879		1108.95	1027.66		1102.68	1572.25		1102.68	1416.5		1102.68	1571.5		1102.68	1251.5
1110.64	786.275		1110.64	712.86		1110.64	832.535		1110.64	681.298		1110.64	801.226		1110.64	850.395		1110.64	1109.63		1110.64	1136.62		1110.64	1069.47		1110.64	1059.51		1110.64	898.557		1110.64	998.939		1104.31	1575.5		1104.31	1440.5		1104.31	1576.75		1104.31	1254.5
1112.33	780.93		1112.33	694.008		1112.33	834.069		1112.33	677.984		1112.33	811.879		1112.33	875.596		1112.33	1138.3		1112.33	1166.83		1112.33	1055.02		1112.33	1027.71		1112.33	910.279		1112.33	1001.7		1105.93	1542.5		1105.93	1450.25		1105.93	1579		1105.93	1268.75
1114.03	775.35		1114.03	714.878		1114.03	830.176		1114.03	713.371		1114.03	813.482		1114.03	875.483		1114.03	1113.77		1114.03	1151.85		1114.03	1053.31		1114.03	1032.47		1114.03	906.406		1114.03	1031.99		1107.55	1521.25		1107.55	1438		1107.55	1537.5		1107.55	1266.5
1115.72	770.202		1115.72	713.998		1115.72	818.267		1115.72	704.577		1115.72	809.862		1115.72	880.624		1115.72	1116.16		1115.72	1174.11		1115.72	1058.72		1115.72	1055.57		1115.72	887.704		1115.72	998.187		1109.17	1556		1109.17	1399.5		1109.17	1556.5		1109.17	1272
1117.41	778.104		1117.41	705.835		1117.41	845.436		1117.41	690.329		1117.41	787.125		1117.41	875.228		1117.41	1097.72		1117.41	1165.12		1117.41	1054.73		1117.41	1055.42		1117.41	908.901		1117.41	1019.83		1110.79	1567.75		1110.79	1440.5		1110.79	1560.5		1110.79	1250.75
1119.11	774.312		1119.11	708.133		1119.11	840.26		1119.11	712.644		1119.11	800.158		1119.11	871.354		1119.11	1105.92		1119.11	1177.37		1119.11	1082.18		1119.11	1049.84		1119.11	913.294		1119.11	1026.89		1112.41	1550		1112.41	1404.5		1112.41	1567.5		1112.41	1268.5
1120.8	788.768		1120.8	700.878		1120.8	830.31		1120.8	721.1		1120.8	800.089		1120.8	861.493		1120.8	1122.07		1120.8	1170.16		1120.8	1074.78		1120.8	1063.85		1120.8	911.774		1120.8	1008.75		1114.03	1600.5		1114.03	1446.25		1114.03	1554.5		1114.03	1270.5
1122.49	800.301		1122.49	702.69		1122.49	834.225		1122.49	707.935		1122.49	818.009		1122.49	871.864		1122.49	1103.85		1122.49	1171.13		1122.49	1055.67		1122.49	1048.7		1122.49	910.718		1122.49	1015.53		1115.65	1524		1115.65	1426.5		1115.65	1561.75		1115.65	1255
1124.18	779.378		1124.18	703.052		1124.18	816.772		1124.18	696.37		1124.18	811.301		1124.18	853.199		1124.18	1109.76		1124.18	1182.78		1124.18	1040.89		1124.18	1060.15		1124.18	906.539		1124.18	1019		1117.27	1567		1117.27	1440		1117.27	1585.5		1117.27	1244.25
1125.88	788.316		1125.88	719.272		1125.88	828.133		1125.88	701.478		1125.88	801.789		1125.88	869.664		1125.88	1126.23		1125.88	1167.7		1125.88	1039.99		1125.88	1068.7		1125.88	884.215		1125.88	1014.46		1118.89	1575		1118.89	1411.5		1118.89	1571.25		1118.89	1261
1127.57	793.702		1127.57	710.352		1127.57	826.659		1127.57	703.578		1127.57	803.693		1127.57	889.535		1127.57	1118.26		1127.57	1165.52		1127.57	1048.03		1127.57	1038.95		1127.57	881.301		1127.57	1005.53		1120.5	1548.5		1120.5	1411.75		1120.5	1543		1120.5	1270
1129.26	775.868		1129.26	717.074		1129.26	822.847		1129.26	694.2		1129.26	817.741		1129.26	868.469		1129.26	1124.74		1129.26	1175.9		1129.26	1052.23		1129.26	1039.66		1129.26	900.079		1129.26	1008.07		1122.12	1557.25		1122.12	1407.75		1122.12	1569.5		1122.12	1245.25
1130.96	785.024		1130.96	708.711		1130.96	823.951		1130.96	690.1		1130.96	813.603		1130.96	845.358		1130.96	1131.43		1130.96	1155.15		1130.96	1055.74		1130.96	1049.99		1130.96	916.437		1130.96	1004.88		1123.74	1572.5		1123.74	1394.25		1123.74	1571.25		1123.74	1243.5
1132.65	785.935		1132.65	713.526		1132.65	832.169		1132.65	680.894		1132.65	801.345		1132.65	847.931		1132.65	1124.32		1132.65	1152.7		1132.65	1035.33		1132.65	1051.23		1132.65	917.791		1132.65	1014.57		1125.36	1564.5		1125.36	1445		1125.36	1536.5		1125.36	1275.25
1134.34	775.827		1134.34	711.725		1134.34	824.432		1134.34	685.933		1134.34	777.797		1134.34	858.03		1134.34	1140.85		1134.34	1164.27		1134.34	1055.46		1134.34	1053.34		1134.34	904.62		1134.34	1010.33		1126.97	1555.75		1126.97	1435.5		1126.97	1558		1126.97	1247.25
1136.03	782.493		1136.03	704.352		1136.03	809.258		1136.03	699.923		1136.03	817.052		1136.03	869.808		1136.03	1113.11		1136.03	1191.63		1136.03	1043.58		1136.03	1044.25		1136.03	928.241		1136.03	1024.65		1128.59	1541.5		1128.59	1406.5		1128.59	1574.5		1128.59	1286
1137.73	769.729		1137.73	703.544		1137.73	832.376		1137.73	694.619		1137.73	792.777		1137.73	851.103		1137.73	1110.29		1137.73	1175.27		1137.73	1052.47		1137.73	1052.2		1137.73	910.816		1137.73	989.636		1130.2	1553		1130.2	1440		1130.2	1553.5		1130.2	1254.25
1139.42	769.921		1139.42	703.142		1139.42	817.913		1139.42	700.564		1139.42	818.193		1139.42	864.948		1139.42	1141.02		1139.42	1174.46		1139.42	1041.54		1139.42	1030.34		1139.42	899.858		1139.42	998.293		1131.82	1552.5		1131.82	1447.25		1131.82	1573.5		1131.82	1251
1141.11	784.278		1141.11	698.164		1141.11	814.936		1141.11	674.258		1141.11	799.932		1141.11	878.718		1141.11	1124.8		1141.11	1170.88		1141.11	1083.68		1141.11	1033.45		1141.11	914.65		1141.11	1020.31		1133.43	1541		1133.43	1405.25		1133.43	1556.75		1133.43	1271.75
1142.81	767.567		1142.81	697.565		1142.81	842.594		1142.81	683.355		1142.81	792.348		1142.81	857.026		1142.81	1148.02		1142.81	1134.85		1142.81	1078.47		1142.81	1080.72		1142.81	932.505		1142.81	993.561		1135.04	1586		1135.04	1418		1135.04	1557.25		1135.04	1263
1144.5	753.062		1144.5	691.209		1144.5	818.685		1144.5	669.335		1144.5	781.09		1144.5	856.269		1144.5	1140.44		1144.5	1169.99		1144.5	1044.07		1144.5	1036.83		1144.5	900.05		1144.5	1016.7		1136.66	1571		1136.66	1436.5		1136.66	1549.75		1136.66	1257
1146.19	771.601		1146.19	697.48		1146.19	806.848		1146.19	692.296		1146.19	775.746		1146.19	847.91		1146.19	1134.96		1146.19	1180.72		1146.19	1064.85		1146.19	1048.1		1146.19	909.874		1146.19	1012.87		1138.27	1596.75		1138.27	1461		1138.27	1576		1138.27	1247.75
1147.88	764.259		1147.88	692.592		1147.88	825.778		1147.88	678.17		1147.88	805.808		1147.88	854.705		1147.88	1117.94		1147.88	1200.86		1147.88	1088.25		1147.88	1050.82		1147.88	906.938		1147.88	1011.72		1139.88	1579		1139.88	1448.5		1139.88	1590.25		1139.88	1283
1149.58	771.809		1149.58	700.861		1149.58	828.243		1149.58	685.086		1149.58	804.232		1149.58	857.082		1149.58	1132.24		1149.58	1180.43		1149.58	1066.91		1149.58	1059.01		1149.58	892.251		1149.58	1004.85		1141.5	1589.5		1141.5	1429		1141.5	1580.75		1141.5	1243.25
1151.27	771.459		1151.27	690.23		1151.27	824.161		1151.27	689.63		1151.27	782.937		1151.27	847.376		1151.27	1135.61		1151.27	1173.27		1151.27	1079.19		1151.27	1057.01		1151.27	908.897		1151.27	1007.2		1143.11	1574.25		1143.11	1432.5		1143.11	1591		1143.11	1273.25
1152.96	763.339		1152.96	703.647		1152.96	809.299		1152.96	676.376		1152.96	778.497		1152.96	845.047		1152.96	1119.73		1152.96	1144.69		1152.96	1064.37		1152.96	1060.98		1152.96	920.733		1152.96	1005.74		1144.72	1597.5		1144.72	1451.25		1144.72	1573.25		1144.72	1266.25
1154.66	769.76		1154.66	684.359		1154.66	815.348		1154.66	663.215		1154.66	777.859		1154.66	855.347		1154.66	1115.25		1154.66	1181.75		1154.66	1051.08		1154.66	1055.71		1154.66	932.184		1154.66	999.906		1146.33	1618		1146.33	1437.75		1146.33	1584		1146.33	1251.75
1156.35	769.523		1156.35	683.726		1156.35	815.585		1156.35	667.889		1156.35	779.467		1156.35	851.267		1156.35	1113.95		1156.35	1170.75		1156.35	1068.8		1156.35	1046.83		1156.35	918.497		1156.35	1005.08		1147.94	1566.25		1147.94	1445.75		1147.94	1575.25		1147.94	1228
1158.04	762.417		1158.04	692.239		1158.04	810.545		1158.04	673.846		1158.04	780.784		1158.04	846.758		1158.04	1125.38		1158.04	1163.17		1158.04	1072.19		1158.04	1043.57		1158.04	903.726		1158.04	1004.37		1149.55	1576		1149.55	1435.75		1149.55	1561.75		1149.55	1237
1159.73	738.92		1159.73	685.756		1159.73	806.351		1159.73	672.169		1159.73	778.864		1159.73	861.427		1159.73	1113.73		1159.73	1150.67		1159.73	1057.75		1159.73	1032.44		1159.73	906.42		1159.73	1001.83		1151.16	1576		1151.16	1460.25		1151.16	1565		1151.16	1234.25
1161.43	766.991		1161.43	676.289		1161.43	819.217		1161.43	667.576		1161.43	780.103		1161.43	851.352		1161.43	1112.25		1161.43	1174.87		1161.43	1074.47		1161.43	1043		1161.43	901.811		1161.43	987.587		1152.77	1574		1152.77	1428		1152.77	1573.5		1152.77	1246.5
1163.12	778.709		1163.12	688.229		1163.12	818.891		1163.12	656.802		1163.12	763.774		1163.12	839.532		1163.12	1134.68		1163.12	1190.45		1163.12	1057.18		1163.12	1064.11		1163.12	919.134		1163.12	1001.2		1154.38	1563.25		1154.38	1415		1154.38	1598.75		1154.38	1249
1164.81	765.397		1164.81	681.49		1164.81	808.792		1164.81	668.957		1164.81	753.186		1164.81	818.203		1164.81	1142.87		1164.81	1198.17		1164.81	1062.83		1164.81	1040.84		1164.81	902.172		1164.81	1001.42		1155.98	1558.25		1155.98	1459		1155.98	1581.25		1155.98	1241.5
1166.51	756.714		1166.51	676.076		1166.51	797.208		1166.51	673.218		1166.51	762.287		1166.51	835.564		1166.51	1115.82		1166.51	1197.54		1166.51	1054.8		1166.51	1060.06		1166.51	923.447		1166.51	989.674		1157.59	1578.75		1157.59	1428.75		1157.59	1604.5		1157.59	1247.75
1168.2	764.338		1168.2	669.058		1168.2	813.227		1168.2	661.317		1168.2	740.064		1168.2	850.09		1168.2	1114.48		1168.2	1160.65		1168.2	1036.85		1168.2	1054.54		1168.2	909.014		1168.2	966.439		1159.2	1585		1159.2	1416.25		1159.2	1567.75		1159.2	1246.5
1169.89	745.097		1169.89	675.159		1169.89	800.498		1169.89	653.834		1169.89	759.431		1169.89	830.2		1169.89	1118.99		1169.89	1182.19		1169.89	1048.91		1169.89	1051.69		1169.89	907.718		1169.89	995.904		1160.8	1573		1160.8	1422.75		1160.8	1579.5		1160.8	1235.5
1171.58	732.026		1171.58	678.371		1171.58	798.715		1171.58	658.167		1171.58	737.06		1171.58	830.778		1171.58	1114.82		1171.58	1174.62		1171.58	1038.04		1171.58	1048.35		1171.58	922.621		1171.58	977.615		1162.41	1549		1162.41	1428.5		1162.41	1527.5		1162.41	1251.75
1173.28	731.085		1173.28	667.408		1173.28	791.945		1173.28	653.945		1173.28	753.414		1173.28	820.65		1173.28	1123.11		1173.28	1165.89		1173.28	1058.37		1173.28	1029.46		1173.28	923.748		1173.28	971.307		1164.02	1574.5		1164.02	1448.25		1164.02	1563.75		1164.02	1239
1174.97	747.01		1174.97	666.992		1174.97	792.864		1174.97	630.565		1174.97	713.789		1174.97	826.19		1174.97	1125.54		1174.97	1149.78		1174.97	1048.48		1174.97	1041.29		1174.97	892.651		1174.97	955.593		1165.62	1583		1165.62	1426		1165.62	1557.5		1165.62	1221.25
1176.66	731.357		1176.66	650.357		1176.66	778.006		1176.66	635.371		1176.66	748.923		1176.66	826.111		1176.66	1105.14		1176.66	1149.05		1176.66	1036.34		1176.66	1031.3		1176.66	896.313		1176.66	943.396		1167.23	1576.75		1167.23	1404.25		1167.23	1530		1167.23	1240
1178.36	714.958		1178.36	653.336		1178.36	790.421		1178.36	622.922		1178.36	737.338		1178.36	832.955		1178.36	1122.29		1178.36	1165.57		1178.36	1038.25		1178.36	1018.14		1178.36	906.492		1178.36	965.403		1168.83	1554		1168.83	1438		1168.83	1567.75		1168.83	1197.5
1180.05	701.713		1180.05	644.778		1180.05	759.959		1180.05	644.866		1180.05	722.97		1180.05	805.89		1180.05	1105.22		1180.05	1155.26		1180.05	1062.86		1180.05	1044.11		1180.05	904.811		1180.05	979.438		1170.44	1560.5		1170.44	1422.75		1170.44	1544		1170.44	1214.75
1181.74	704.721		1181.74	658.781		1181.74	757.301		1181.74	642.618		1181.74	725.188		1181.74	807.115		1181.74	1092.7		1181.74	1137.77		1181.74	1072.01		1181.74	1055.05		1181.74	914.326		1181.74	949.596		1172.04	1545.5		1172.04	1417.75		1172.04	1566.75		1172.04	1221.5
1183.43	705.114		1183.43	657.971		1183.43	766.961		1183.43	625.743		1183.43	717.898		1183.43	823.537		1183.43	1100.14		1183.43	1150.1		1183.43	1040.85		1183.43	1043.58		1183.43	902.816		1183.43	957.986		1173.64	1568.5		1173.64	1409.5		1173.64	1541.25		1173.64	1191.25
1185.13	704.505		1185.13	635.14		1185.13	775.492		1185.13	625.355		1185.13	701.23		1185.13	801.245		1185.13	1100.3		1185.13	1142.82		1185.13	1021.18		1185.13	1037.84		1185.13	885.523		1185.13	944.598		1175.24	1578.5		1175.24	1406.75		1175.24	1542		1175.24	1180.75
1186.82	708.183		1186.82	616.556		1186.82	759.092		1186.82	629.568		1186.82	712.337		1186.82	802.138		1186.82	1084.61		1186.82	1141.65		1186.82	1023.2		1186.82	1023.34		1186.82	882.714		1186.82	929.875		1176.85	1531.75		1176.85	1413.5		1176.85	1563.5		1176.85	1183
1188.51	704.384		1188.51	624.029		1188.51	740.49		1188.51	614.575		1188.51	711.219		1188.51	798.792		1188.51	1068.6		1188.51	1147.85		1188.51	1009.83		1188.51	1019.02		1188.51	882.064		1188.51	925.935		1178.45	1545.75		1178.45	1375.75		1178.45	1534.25		1178.45	1182.25
1190.21	705.467		1190.21	632.667		1190.21	738.259		1190.21	624.723		1190.21	706.621		1190.21	783.709		1190.21	1059.57		1190.21	1117.06		1190.21	1034.91		1190.21	1009.83		1190.21	866.523		1190.21	916.53		1180.05	1538.5		1180.05	1409.5		1180.05	1526		1180.05	1179.25
1191.9	705.555		1191.9	624.66		1191.9	741.332		1191.9	626.335		1191.9	702.542		1191.9	796.364		1191.9	1070.79		1191.9	1103.38		1191.9	1008.41		1191.9	996.056		1191.9	876.724		1191.9	910.297		1181.65	1521.75		1181.65	1386		1181.65	1492.25		1181.65	1189
1193.59	680.847		1193.59	616.962		1193.59	731.793		1193.59	611.85		1193.59	704.268		1193.59	784.154		1193.59	1081.85		1193.59	1132.71		1193.59	1006.2		1193.59	997.381		1193.59	870.11		1193.59	916.756		1183.25	1506.25		1183.25	1368		1183.25	1512.5		1183.25	1196
1195.28	674.206		1195.28	606.768		1195.28	748.613		1195.28	600.361		1195.28	697.067		1195.28	765.939		1195.28	1101.85		1195.28	1123.16		1195.28	1015.19		1195.28	1020.03		1195.28	875.672		1195.28	901.706		1184.85	1521		1184.85	1381.75		1184.85	1480		1184.85	1178.75
1196.98	668.969		1196.98	602.461		1196.98	721.459		1196.98	602.957		1196.98	682.137		1196.98	775.585		1196.98	1091.38		1196.98	1138.62		1196.98	1018.13		1196.98	1012.43		1196.98	871.7		1196.98	887.739		1186.45	1523.25		1186.45	1377.5		1186.45	1513		1186.45	1165.75
1198.67	661.363		1198.67	600.604		1198.67	735.528		1198.67	589.633		1198.67	696.29		1198.67	770.103		1198.67	1064.48		1198.67	1109.98		1198.67	1004.24		1198.67	976.71		1198.67	856.828		1198.67	931.601		1188.05	1532.25		1188.05	1364.75		1188.05	1486		1188.05	1174.75
1200.36	680.111		1200.36	587.11		1200.36	731.516		1200.36	590.295		1200.36	682.524		1200.36	783.327		1200.36	1085.86		1200.36	1102.25		1200.36	1001.37		1200.36	1005.18		1200.36	838.209		1200.36	892.779		1189.65	1494.75		1189.65	1368.5		1189.65	1486.25		1189.65	1185.5
1202.06	659.909		1202.06	566.203		1202.06	703.116		1202.06	579.468		1202.06	654.305		1202.06	762.675		1202.06	1055.99		1202.06	1104.13		1202.06	975.729		1202.06	999.652		1202.06	852.387		1202.06	880.91		1191.25	1495.5		1191.25	1333.25		1191.25	1486.5		1191.25	1151.75
1203.75	649.947		1203.75	580.703		1203.75	712.671		1203.75	585.562		1203.75	671.286		1203.75	754.899		1203.75	1065.24		1203.75	1079.34		1203.75	976.973		1203.75	1000.1		1203.75	831.972		1203.75	892.047		1192.84	1499.25		1192.84	1355.75		1192.84	1465.75		1192.84	1138.75
1205.44	656.234		1205.44	581.74		1205.44	712.646		1205.44	577.804		1205.44	663.835		1205.44	737.949		1205.44	1042.76		1205.44	1093.99		1205.44	1003.1		1205.44	971.464		1205.44	854.693		1205.44	851.973		1194.44	1491.5		1194.44	1328.25		1194.44	1503.25		1194.44	1133.75
1207.13	663.457		1207.13	576.084		1207.13	707.729		1207.13	559.397		1207.13	641.385		1207.13	743.097		1207.13	1053.94		1207.13	1072.12		1207.13	993.056		1207.13	965.763		1207.13	851.947		1207.13	890.14		1196.04	1453.5		1196.04	1361.25		1196.04	1494.75		1196.04	1139.25
1208.83	640.661		1208.83	576.08		1208.83	696.938		1208.83	555.111		1208.83	635.194		1208.83	741.412		1208.83	1041.69		1208.83	1058.47		1208.83	976.16		1208.83	961.544		1208.83	849.633		1208.83	869.529		1197.63	1465.5		1197.63	1316.25		1197.63	1473.25		1197.63	1115.5
1210.52	647.796		1210.52	564.519		1210.52	674.097		1210.52	557.911		1210.52	639.612		1210.52	727.895		1210.52	1013.64		1210.52	1070.37		1210.52	968.706		1210.52	976.038		1210.52	836.515		1210.52	849.693		1199.23	1465		1199.23	1357		1199.23	1454.5		1199.23	1128.25
1212.21	632.178		1212.21	562.009		1212.21	685.344		1212.21	541.137		1212.21	625.318		1212.21	729.611		1212.21	1035.08		1212.21	1087.67		1212.21	963.774		1212.21	974.994		1212.21	831.98		1212.21	859.452		1200.83	1445.25		1200.83	1317.5		1200.83	1441.25		1200.83	1124
1213.91	616.052		1213.91	546.75		1213.91	671.702		1213.91	544.688		1213.91	630.501		1213.91	734.299		1213.91	1027.46		1213.91	1080.89		1213.91	962.177		1213.91	962.947		1213.91	843.461		1213.91	848.408		1202.42	1441.5		1202.42	1344.25		1202.42	1436		1202.42	1106.5
1215.6	613.098		1215.6	533.403		1215.6	658.403		1215.6	543.43		1215.6	627.527		1215.6	722.339		1215.6	999.583		1215.6	1070.71		1215.6	972.592		1215.6	957.81		1215.6	848.043		1215.6	843.724		1204.02	1435		1204.02	1310.25		1204.02	1439.5		1204.02	1125.25
1217.29	612.785		1217.29	544.781		1217.29	659.531		1217.29	544.572		1217.29	586.324		1217.29	730.775		1217.29	1012.08		1217.29	1051.36		1217.29	966.447		1217.29	960.114		1217.29	829.865		1217.29	838.082		1205.61	1445		1205.61	1292		1205.61	1441.25		1205.61	1093.25
1218.98	615.025		1218.98	541.422		1218.98	668.896		1218.98	534.712		1218.98	601.976		1218.98	725.877		1218.98	1005.76		1218.98	1062.59		1218.98	955.138		1218.98	948.758		1218.98	850.823		1218.98	825.705		1207.2	1424.5		1207.2	1283.75		1207.2	1422		1207.2	1072
1220.68	608.15		1220.68	539.998		1220.68	663.749		1220.68	528.326		1220.68	623.982		1220.68	716.712		1220.68	1014.35		1220.68	1080.02		1220.68	941.472		1220.68	968.925		1220.68	830.626		1220.68	838.396		1208.8	1408.5		1208.8	1272		1208.8	1434		1208.8	1077.75
1222.37	607.57		1222.37	534.057		1222.37	639.254		1222.37	524.29		1222.37	604.39		1222.37	709.711		1222.37	994.537		1222.37	1079.93		1222.37	942.339		1222.37	962.794		1222.37	821.455		1222.37	850.801		1210.39	1411.75		1210.39	1291.25		1210.39	1429		1210.39	1088.25
1224.06	595.207		1224.06	511.874		1224.06	656.831		1224.06	540.772		1224.06	600.115		1224.06	727.969		1224.06	1012.86		1224.06	1044.35		1224.06	944.727		1224.06	981.274		1224.06	840.92		1224.06	819.701		1211.98	1404		1211.98	1293.25		1211.98	1412.25		1211.98	1073.25
1225.76	601.376		1225.76	529.066		1225.76	637.859		1225.76	517.576		1225.76	585.62		1225.76	687.362		1225.76	1014.91		1225.76	1071.17		1225.76	956.237		1225.76	958.538		1225.76	828.765		1225.76	833.785		1213.58	1416		1213.58	1301.25		1213.58	1385.75		1213.58	1055.75
1227.45	586.772		1227.45	502.171		1227.45	635.195		1227.45	531.472		1227.45	577.537		1227.45	680.042		1227.45	1026.77		1227.45	1046.25		1227.45	956.781		1227.45	954.926		1227.45	816.158		1227.45	806.867		1215.17	1429		1215.17	1284.25		1215.17	1423.5		1215.17	1045.75
1229.14	599.281		1229.14	494.388		1229.14	644.614		1229.14	530.784		1229.14	583.239		1229.14	713.809		1229.14	1031.14		1229.14	1088.69		1229.14	962.38		1229.14	989.398		1229.14	819.753		1229.14	806.174		1216.76	1416.75		1216.76	1292.25		1216.76	1385.5		1216.76	1082
1230.83	612.672		1230.83	497.797		1230.83	639.341		1230.83	513.979		1230.83	583.886		1230.83	687.933		1230.83	1024.56		1230.83	1043.69		1230.83	954.621		1230.83	943.88		1230.83	827.294		1230.83	806.945		1218.35	1402.75		1218.35	1273.5		1218.35	1430.25		1218.35	1061
1232.53	586.927		1232.53	503.546		1232.53	642.877		1232.53	509.397		1232.53	596.504		1232.53	693.073		1232.53	993.676		1232.53	1048.12		1232.53	946.617		1232.53	961.919		1232.53	823.099		1232.53	774.155		1219.94	1401.5		1219.94	1280		1219.94	1415		1219.94	1072.75
1234.22	592.431		1234.22	504.74		1234.22	611.272		1234.22	513.155		1234.22	586.791		1234.22	698.809		1234.22	979.396		1234.22	1034.64		1234.22	957.186		1234.22	950.015		1234.22	812.873		1234.22	792.217		1221.53	1410		1221.53	1259.75		1221.53	1377.75		1221.53	1055.25
1235.91	598.044		1235.91	503.26		1235.91	620.141		1235.91	518.262		1235.91	590.805		1235.91	659.714		1235.91	997.201		1235.91	1028.24		1235.91	953.336		1235.91	952.956		1235.91	811.851		1235.91	787.553		1223.12	1382		1223.12	1251.25		1223.12	1384.75		1223.12	1023
1237.61	590.231		1237.61	507.545		1237.61	636.012		1237.61	505.312		1237.61	568.692		1237.61	659.565		1237.61	995.704		1237.61	1040.57		1237.61	944.934		1237.61	958.127		1237.61	817.155		1237.61	801.982		1224.71	1383		1224.71	1287.5		1224.71	1385		1224.71	1019.75
1239.3	584.451		1239.3	496.83		1239.3	616.945		1239.3	506.595		1239.3	569.527		1239.3	683.885		1239.3	1001.55		1239.3	1050.43		1239.3	957.206		1239.3	953.443		1239.3	815.454		1239.3	793.341		1226.29	1403.25		1226.29	1244.75		1226.29	1370.5		1226.29	1041.5
1240.99	582.793		1240.99	505.52		1240.99	617.006		1240.99	501.672		1240.99	568.12		1240.99	671.487		1240.99	1014.88		1240.99	1051.95		1240.99	940.128		1240.99	956.021		1240.99	826.387		1240.99	790.786		1227.88	1359.75		1227.88	1269		1227.88	1399.5		1227.88	1055.25
1242.68	576.72		1242.68	505.337		1242.68	635.033		1242.68	491.045		1242.68	555.665		1242.68	684.256		1242.68	1002.78		1242.68	1062.41		1242.68	935.657		1242.68	973.576		1242.68	829.959		1242.68	793.775		1229.47	1391.5		1229.47	1238.75		1229.47	1377		1229.47	1012.75
1244.38	563.688		1244.38	486.756		1244.38	625.74		1244.38	488.076		1244.38	560.272		1244.38	678.365		1244.38	1018.64		1244.38	1056.78		1244.38	956.273		1244.38	959.185		1244.38	814.46		1244.38	806.147		1231.06	1381		1231.06	1257		1231.06	1388.75		1231.06	1045.25
1246.07	554.487		1246.07	476.876		1246.07	616.438		1246.07	494.793		1246.07	552.604		1246.07	665.971		1246.07	1002.41		1246.07	1067.7		1246.07	943.63		1246.07	962.394		1246.07	801.507		1246.07	794.105		1232.64	1394.5		1232.64	1267.25		1232.64	1382.5		1232.64	1031
1247.76	556.215		1247.76	501.725		1247.76	627.122		1247.76	492.211		1247.76	545.276		1247.76	654.241		1247.76	1001.03		1247.76	1062.84		1247.76	934.968		1247.76	972.621		1247.76	810.205		1247.76	780.903		1234.23	1389.5		1234.23	1250.25		1234.23	1404		1234.23	1046
1249.46	573.456		1249.46	465.013		1249.46	630.168		1249.46	498.807		1249.46	564.08		1249.46	663.699		1249.46	1013.33		1249.46	1061.05		1249.46	956.455		1249.46	955.698		1249.46	841.958		1249.46	776.012		1235.82	1361.5		1235.82	1267		1235.82	1395.25		1235.82	1043
1251.15	575.497		1251.15	497.394		1251.15	609.296		1251.15	477.228		1251.15	540.018		1251.15	696.955		1251.15	992.947		1251.15	1048.82		1251.15	929.077		1251.15	981.786		1251.15	813.082		1251.15	776.97		1237.4	1406.5		1237.4	1223.75		1237.4	1373.5		1237.4	1050
1252.84	551.477		1252.84	480.278		1252.84	615.071		1252.84	483.81		1252.84	562.366		1252.84	672.625		1252.84	1000.39		1252.84	1075.84		1252.84	928.197		1252.84	968.141		1252.84	824.875		1252.84	783.022		1238.98	1366.5		1238.98	1272.25		1238.98	1347.75		1238.98	1022
1254.53	569.462		1254.53	471.192		1254.53	609.655		1254.53	506.273		1254.53	540.775		1254.53	669.257		1254.53	1009.44		1254.53	1047.32		1254.53	961.77		1254.53	996.158		1254.53	818.523		1254.53	785.675		1240.57	1379.25		1240.57	1259		1240.57	1373.75		1240.57	1033
1256.23	569.793		1256.23	465.772		1256.23	599.337		1256.23	496.578		1256.23	540.655		1256.23	672.998		1256.23	1021.73		1256.23	1064.67		1256.23	965.523		1256.23	979.627		1256.23	832.399		1256.23	782.54		1242.15	1383.5		1242.15	1252.5		1242.15	1380.5		1242.15	1021
1257.92	548.803		1257.92	480.204		1257.92	611.51		1257.92	488.247		1257.92	559.412		1257.92	676.426		1257.92	1024.72		1257.92	1058.01		1257.92	972.179		1257.92	995.141		1257.92	820.099		1257.92	779.792		1243.74	1394.75		1243.74	1245.5		1243.74	1358.5		1243.74	985.5
1259.61	563.69		1259.61	482.697		1259.61	608.761		1259.61	484.734		1259.61	554.874		1259.61	688.379		1259.61	1040.92		1259.61	1068.79		1259.61	962.698		1259.61	998.009		1259.61	832.769		1259.61	784.864		1245.32	1385.5		1245.32	1258.25		1245.32	1357.75		1245.32	1033.5
1261.31	567.751		1261.31	485.085		1261.31	609.16		1261.31	480.921		1261.31	546.299		1261.31	698.777		1261.31	1020.53		1261.31	1079.46		1261.31	966.083		1261.31	996.645		1261.31	819.328		1261.31	794.618		1246.9	1363.25		1246.9	1224		1246.9	1368.25		1246.9	1034.5
1263	571.592		1263	485.701		1263	618.849		1263	479.791		1263	546.018		1263	691.94		1263	1023.25		1263	1071.7		1263	974.492		1263	1001.96		1263	831.504		1263	784.657		1248.48	1364		1248.48	1268.75		1248.48	1379		1248.48	1011.5
1264.69	578.588		1264.69	485.451		1264.69	617.161		1264.69	476.188		1264.69	570.15		1264.69	685.922		1264.69	1033.84		1264.69	1088.09		1264.69	961.81		1264.69	1001.4		1264.69	843.874		1264.69	786.815		1250.07	1391.75		1250.07	1256		1250.07	1377.5		1250.07	1031
1266.38	570.585		1266.38	483.911		1266.38	617.784		1266.38	481.639		1266.38	568.763		1266.38	682.471		1266.38	1031.42		1266.38	1095.28		1266.38	974.241		1266.38	1015.76		1266.38	847.321		1266.38	802.492		1251.65	1373.25		1251.65	1274.75		1251.65	1357.25		1251.65	1041.25
1268.08	556.995		1268.08	494.787		1268.08	618.958		1268.08	497.448		1268.08	571.042		1268.08	675.857		1268.08	1040.25		1268.08	1085.48		1268.08	965.112		1268.08	1020.67		1268.08	830.112		1268.08	804.553		1253.23	1377.25		1253.23	1255.25		1253.23	1372		1253.23	1039
1269.77	569.917		1269.77	487.756		1269.77	613.713		1269.77	488.914		1269.77	567.689		1269.77	671.225		1269.77	1049.94		1269.77	1071.62		1269.77	962.324		1269.77	986.109		1269.77	831.154		1269.77	812.977		1254.81	1352.5		1254.81	1274.25		1254.81	1401.75		1254.81	1020
1271.46	556.919		1271.46	475.383		1271.46	643.036		1271.46	496.716		1271.46	562.899		1271.46	676.455		1271.46	1075.91		1271.46	1113.47		1271.46	979.124		1271.46	1012.45		1271.46	841.044		1271.46	821.021		1256.39	1405.5		1256.39	1253		1256.39	1366.75		1256.39	1024.75
1273.16	563.857		1273.16	482.671		1273.16	625.828		1273.16	488.5		1273.16	570.67		1273.16	678.073		1273.16	1023.86		1273.16	1087.01		1273.16	979.676		1273.16	1015.1		1273.16	854.057		1273.16	779.448		1257.97	1375.5		1257.97	1259.5		1257.97	1404.25		1257.97	1028.75
1274.85	553.002		1274.85	487.72		1274.85	615.04		1274.85	483.814		1274.85	553.614		1274.85	682.522		1274.85	1038.4		1274.85	1080.63		1274.85	962.081		1274.85	1007.39		1274.85	824.031		1274.85	815.123		1259.55	1410.75		1259.55	1276		1259.55	1413.5		1259.55	1045.25
1276.54	568.171		1276.54	499.49		1276.54	608.02		1276.54	472.946		1276.54	557.157		1276.54	677.556		1276.54	1048.51		1276.54	1097.4		1276.54	971.1		1276.54	1048.63		1276.54	827.584		1276.54	818.946		1261.12	1399.25		1261.12	1263.75		1261.12	1393.75		1261.12	1015.5
1278.23	579.585		1278.23	483.422		1278.23	610.013		1278.23	498.52		1278.23	569.489		1278.23	704.077		1278.23	1054.21		1278.23	1110.65		1278.23	958.186		1278.23	1040.02		1278.23	848.661		1278.23	818.357		1262.7	1408.5		1262.7	1302.75		1262.7	1392.5		1262.7	1019.25
1279.93	573.811		1279.93	485.409		1279.93	625.662		1279.93	487.118		1279.93	557.521		1279.93	700.276		1279.93	1035.47		1279.93	1099.66		1279.93	968.004		1279.93	1028.11		1279.93	848.226		1279.93	817.918		1264.28	1407.5		1264.28	1283.5		1264.28	1409.25		1264.28	1020.75
1281.62	576.57		1281.62	486.342		1281.62	620.343		1281.62	484.097		1281.62	553.278		1281.62	691.86		1281.62	1036.32		1281.62	1103.18		1281.62	985.407		1281.62	1000.88		1281.62	836.865		1281.62	817.57		1265.86	1412.5		1265.86	1277.5		1265.86	1415.5		1265.86	1026
1283.31	575.723		1283.31	480.114		1283.31	616.923		1283.31	481.188		1283.31	565.863		1283.31	691.798		1283.31	1056.64		1283.31	1087.39		1283.31	988.218		1283.31	1025.29		1283.31	855.162		1283.31	830.18		1267.44	1404.75		1267.44	1297		1267.44	1404		1267.44	1047.25
1285.01	563.574		1285.01	483.609		1285.01	626.969		1285.01	485.895		1285.01	566.39		1285.01	695.174		1285.01	1049.57		1285.01	1101.5		1285.01	979.977		1285.01	1012.57		1285.01	861.146		1285.01	833.907		1269.01	1416.5		1269.01	1301.25		1269.01	1405.75		1269.01	1037
1286.7	573.605		1286.7	488.727		1286.7	627.973		1286.7	500.986		1286.7	566.439		1286.7	690.544		1286.7	1045.24		1286.7	1106.98		1286.7	954.891		1286.7	1009		1286.7	847.32		1286.7	826.221		1270.59	1401.25		1270.59	1282.5		1270.59	1416.5		1270.59	1053.5
1288.39	575.957		1288.39	491.803		1288.39	632.988		1288.39	492.457		1288.39	559.998		1288.39	688.056		1288.39	1059.73		1288.39	1107.17		1288.39	973.189		1288.39	1030.42		1288.39	850.571		1288.39	846.894		1272.16	1410.5		1272.16	1303		1272.16	1408		1272.16	1050.25
1290.08	566.794		1290.08	479.963		1290.08	632.505		1290.08	474.871		1290.08	564.333		1290.08	710.474		1290.08	1054.94		1290.08	1087.47		1290.08	971.033		1290.08	1017.27		1290.08	850.994		1290.08	841.626		1273.74	1424.25		1273.74	1269		1273.74	1386		1273.74	1047.5
1291.78	586.648		1291.78	487.338		1291.78	630.196		1291.78	492.49		1291.78	567.603		1291.78	678.95		1291.78	1037.8		1291.78	1078.89		1291.78	963.83		1291.78	1039.58		1291.78	835.899		1291.78	818.362		1275.31	1399		1275.31	1273		1275.31	1417.75		1275.31	1049
1293.47	572.794		1293.47	492.31		1293.47	651.167		1293.47	489.962		1293.47	566.787		1293.47	704.237		1293.47	1035.02		1293.47	1109.21		1293.47	972.189		1293.47	1046.02		1293.47	826.911		1293.47	818.263		1276.89	1427.25		1276.89	1291.25		1276.89	1389.5		1276.89	1035.75
1295.16	583.886		1295.16	483.444		1295.16	642.938		1295.16	485.334		1295.16	556.569		1295.16	689.176		1295.16	1087.91		1295.16	1094.06		1295.16	1005.75		1295.16	1018.43		1295.16	814.928		1295.16	829.803		1278.46	1411		1278.46	1297.75		1278.46	1418.25		1278.46	1020.25
1296.86	563.253		1296.86	487.122		1296.86	646.986		1296.86	500.285		1296.86	562.538		1296.86	681.75		1296.86	1036.08		1296.86	1093.31		1296.86	1000.39		1296.86	1013.79		1296.86	854.716		1296.86	815.681		1280.03	1430.25		1280.03	1290.25		1280.03	1406.75		1280.03	1063
1298.55	582.998		1298.55	497.611		1298.55	618.202		1298.55	479.245		1298.55	569.004		1298.55	691.223		1298.55	1057.28		1298.55	1068.37		1298.55	963.698		1298.55	1052.19		1298.55	861.71		1298.55	834.167		1281.61	1432.5		1281.61	1291.75		1281.61	1437.5		1281.61	1049.25
1300.24	572.342		1300.24	480.106		1300.24	640.405		1300.24	493.032		1300.24	579.653		1300.24	714.207		1300.24	1033.48		1300.24	1099.65		1300.24	973.238		1300.24	1038.48		1300.24	863.748		1300.24	843.594		1283.18	1411.5		1283.18	1289.75		1283.18	1437		1283.18	1040.75
1301.93	573.221		1301.93	490.026		1301.93	640.677		1301.93	492.129		1301.93	583.345		1301.93	682.643		1301.93	1043		1301.93	1116.91		1301.93	981.575		1301.93	1068.24		1301.93	850.7		1301.93	821.684		1284.75	1432.75		1284.75	1293		1284.75	1401.75		1284.75	1042
1303.63	578.026		1303.63	476.97		1303.63	633.239		1303.63	479.045		1303.63	574.546		1303.63	689.773		1303.63	1058.9		1303.63	1110.21		1303.63	966.31		1303.63	1043.05		1303.63	832.754		1303.63	821.12		1286.32	1415.5		1286.32	1295		1286.32	1396		1286.32	1046.75
1305.32	587.195		1305.32	486.811		1305.32	645.045		1305.32	483.885		1305.32	573.627		1305.32	699.608		1305.32	1033.58		1305.32	1086.57		1305.32	963.186		1305.32	1039.85		1305.32	843.008		1305.32	829.927		1287.89	1404		1287.89	1288.5		1287.89	1428.25		1287.89	1031
1307.01	583.317		1307.01	472.484		1307.01	641.859		1307.01	488.044		1307.01	591.4		1307.01	681.316		1307.01	1013.25		1307.01	1110.34		1307.01	971.445		1307.01	1054.97		1307.01	847.318		1307.01	826.966		1289.46	1413.5		1289.46	1275.75		1289.46	1417		1289.46	1026.5
1308.71	568.3		1308.71	467.364		1308.71	639.763		1308.71	486.537		1308.71	579.916		1308.71	693.599		1308.71	1043.79		1308.71	1112.33		1308.71	967.833		1308.71	1041.05		1308.71	841.674		1308.71	818.325		1291.03	1444.25		1291.03	1281.75		1291.03	1428		1291.03	1051.5
1310.4	572.195		1310.4	466.01		1310.4	629.819		1310.4	492.151		1310.4	567.097		1310.4	688.544		1310.4	1035.01		1310.4	1101.08		1310.4	952.223		1310.4	1034.31		1310.4	876.152		1310.4	829.714		1292.6	1391		1292.6	1287.75		1292.6	1413		1292.6	1060.75
1312.09	566.591		1312.09	470.194		1312.09	624.439		1312.09	485.118		1312.09	584.035		1312.09	695.544		1312.09	1025.84		1312.09	1087.19		1312.09	974.601		1312.09	997.789		1312.09	833.72		1312.09	843.877		1294.17	1419.75		1294.17	1286.5		1294.17	1422		1294.17	1009.25
1313.78	574.954		1313.78	481.666		1313.78	629.929		1313.78	474.243		1313.78	570.162		1313.78	706.545		1313.78	1042.24		1313.78	1105.33		1313.78	975.984		1313.78	1011.36		1313.78	823.362		1313.78	814.92		1295.74	1421.5		1295.74	1269		1295.74	1431.75		1295.74	1048.75
1315.48	588.195		1315.48	479.114		1315.48	618.575		1315.48	489.833		1315.48	590.633		1315.48	685.227		1315.48	1028.68		1315.48	1075.01		1315.48	951.747		1315.48	1027.31		1315.48	831.061		1315.48	804.923		1297.31	1409		1297.31	1286.75		1297.31	1390		1297.31	1051.75
1317.17	549.978		1317.17	472.274		1317.17	612.716		1317.17	488.572		1317.17	568.536		1317.17	687.234		1317.17	1018.37		1317.17	1095.93		1317.17	935.325		1317.17	1020.39		1317.17	842.93		1317.17	822.881		1298.88	1404.5		1298.88	1288.5		1298.88	1422.25		1298.88	1063.5
1318.86	577.97		1318.86	482.523		1318.86	628.307		1318.86	480.945		1318.86	551.128		1318.86	687.528		1318.86	1048.14		1318.86	1101.04		1318.86	966.458		1318.86	996.242		1318.86	811.06		1318.86	812.36		1300.45	1412		1300.45	1285		1300.45	1395.75		1300.45	1037.5
1320.56	569.01		1320.56	472.868		1320.56	626.571		1320.56	488.975		1320.56	545.417		1320.56	672.35		1320.56	1046.83		1320.56	1061.03		1320.56	987.047		1320.56	1019.54		1320.56	848.113		1320.56	831.882		1302.01	1436.5		1302.01	1291.75		1302.01	1409		1302.01	1052.75
1322.25	569.184		1322.25	477.652		1322.25	605.18		1322.25	485.324		1322.25	547.55		1322.25	666.095		1322.25	1040.88		1322.25	1097.46		1322.25	942.052		1322.25	1015.08		1322.25	847.44		1322.25	827.329		1303.58	1396.75		1303.58	1290.75		1303.58	1407.5		1303.58	1027
1323.94	559.243		1323.94	477.615		1323.94	613.068		1323.94	475.531		1323.94	549.885		1323.94	674.026		1323.94	1025.58		1323.94	1100.65		1323.94	961.337		1323.94	1027.55		1323.94	848.242		1323.94	817.167		1305.15	1431.25		1305.15	1267.75		1305.15	1413.5		1305.15	1020.75
1325.63	554.896		1325.63	470.758		1325.63	613.559		1325.63	482.053		1325.63	554.655		1325.63	672.548		1325.63	1013.6		1325.63	1092.43		1325.63	953.539		1325.63	1013.22		1325.63	833.876		1325.63	819.433		1306.71	1404.75		1306.71	1283.75		1306.71	1396		1306.71	1027.75
1327.33	565.558		1327.33	461.224		1327.33	601.175		1327.33	485.036		1327.33	546.661		1327.33	685.459		1327.33	1018.53		1327.33	1075.47		1327.33	956.532		1327.33	997.104		1327.33	819.615		1327.33	810.677		1308.28	1391		1308.28	1277.75		1308.28	1382.5		1308.28	1028.75
1329.02	565.47		1329.02	461.32		1329.02	605.62		1329.02	479.654		1329.02	547.857		1329.02	680.443		1329.02	1023.44		1329.02	1081.04		1329.02	965.445		1329.02	984.207		1329.02	810.799		1329.02	809.582		1309.84	1401		1309.84	1258.25		1309.84	1358.5		1309.84	1014.75
1330.71	567.938		1330.71	480.287		1330.71	605.092		1330.71	474.281		1330.71	551.708		1330.71	668.408		1330.71	1025.48		1330.71	1087.23		1330.71	936.316		1330.71	989.752		1330.71	815.202		1330.71	793.847		1311.41	1395.25		1311.41	1265		1311.41	1368		1311.41	1026.75
1332.41	558.007		1332.41	487.123		1332.41	617.183		1332.41	480.59		1332.41	544.599		1332.41	689.316		1332.41	1011.33		1332.41	1074.78		1332.41	949.225		1332.41	995.942		1332.41	827.237		1332.41	782.893		1312.97	1383		1312.97	1275		1312.97	1395		1312.97	1034.5
1334.1	563.828		1334.1	467.37		1334.1	608.145		1334.1	478.475		1334.1	553.258		1334.1	687.249		1334.1	1020.13		1334.1	1086.07		1334.1	936.587		1334.1	959.584		1334.1	843.972		1334.1	816.89		1314.53	1371.75		1314.53	1254.25		1314.53	1374.75		1314.53	1031.75
1335.79	530.626		1335.79	453.583		1335.79	606.771		1335.79	488.657		1335.79	533.254		1335.79	671.216		1335.79	1034.66		1335.79	1095.49		1335.79	962.043		1335.79	985.622		1335.79	850.432		1335.79	833.831		1316.1	1370.5		1316.1	1250.75		1316.1	1348.5		1316.1	1009
1337.48	562.567		1337.48	454.682		1337.48	626.003		1337.48	476.398		1337.48	540.851		1337.48	692.581		1337.48	1015.27		1337.48	1096.88		1337.48	956.168		1337.48	979.09		1337.48	811.806		1337.48	798.349		1317.66	1377.25		1317.66	1233.25		1317.66	1363		1317.66	1014.25
1339.18	556.514		1339.18	458.457		1339.18	602.534		1339.18	464.028		1339.18	532.939		1339.18	667.033		1339.18	1017.78		1339.18	1104.65		1339.18	950.802		1339.18	964.695		1339.18	810.658		1339.18	817.663		1319.22	1383.75		1319.22	1266		1319.22	1379		1319.22	1035.75
1340.87	549.763		1340.87	482.241		1340.87	595.239		1340.87	465.836		1340.87	546.248		1340.87	683.692		1340.87	1004.76		1340.87	1084.92		1340.87	958.304		1340.87	980.957		1340.87	841.525		1340.87	803.495		1320.78	1378		1320.78	1241.5		1320.78	1347		1320.78	1013.5
1342.56	551.001		1342.56	458.582		1342.56	611.503		1342.56	478.785		1342.56	535.605		1342.56	678.779		1342.56	1020.35		1342.56	1064.68		1342.56	958.938		1342.56	986.808		1342.56	830.356		1342.56	793.459		1322.35	1367.75		1322.35	1262		1322.35	1364.25		1322.35	1021.5
1344.26	546.371		1344.26	465.734		1344.26	618.828		1344.26	478.944		1344.26	537.952		1344.26	672.288		1344.26	1008.8		1344.26	1058.53		1344.26	955.395		1344.26	977.552		1344.26	797.085		1344.26	796.859		1323.91	1362.5		1323.91	1247.75		1323.91	1369		1323.91	1042.5
1345.95	549.826		1345.95	464.823		1345.95	610.097		1345.95	486.3		1345.95	548.999		1345.95	666.452		1345.95	1025.39		1345.95	1062.8		1345.95	947.07		1345.95	981.216		1345.95	812.836		1345.95	815.005		1325.47	1375.75		1325.47	1248.75		1325.47	1358		1325.47	1025.25
1347.64	552.912		1347.64	463.958		1347.64	584.031		1347.64	477.195		1347.64	556.03		1347.64	673.324		1347.64	1009.97		1347.64	1075.45		1347.64	945.284		1347.64	982.013		1347.64	823.018		1347.64	812.402		1327.03	1374.25		1327.03	1230		1327.03	1366		1327.03	998
1349.34	550.107		1349.34	456.378		1349.34	597.832		1349.34	473.199		1349.34	556.781		1349.34	658.61		1349.34	1018.9		1349.34	1091		1349.34	954.264		1349.34	997.706		1349.34	826.651		1349.34	800.436		1328.59	1368.5		1328.59	1246		1328.59	1351.75		1328.59	1023
1351.03	557.201		1351.03	475.326		1351.03	603.433		1351.03	482.694		1351.03	543.944		1351.03	673.629		1351.03	1003.78		1351.03	1087.67		1351.03	912.291		1351.03	992.446		1351.03	831.619		1351.03	815.87		1330.15	1375		1330.15	1220.5		1330.15	1348.5		1330.15	1008.5
1352.72	564.081		1352.72	468.382		1352.72	620.712		1352.72	466.034		1352.72	547.158		1352.72	662.87		1352.72	992.983		1352.72	1075.63		1352.72	959.482		1352.72	996.431		1352.72	846.581		1352.72	812.689		1331.7	1353.75		1331.7	1240.25		1331.7	1349.25		1331.7	1003
1354.41	564.93		1354.41	472.864		1354.41	610.128		1354.41	488.423		1354.41	562.038		1354.41	668.279		1354.41	1009.29		1354.41	1079.57		1354.41	960.655		1354.41	990.135		1354.41	798.015		1354.41	790.88		1333.26	1360.5		1333.26	1271.75		1333.26	1333		1333.26	1001
1356.11	559.84		1356.11	499.7		1356.11	617.863		1356.11	474.93		1356.11	553.633		1356.11	691.984		1356.11	1007.72		1356.11	1076.81		1356.11	963.072		1356.11	969.093		1356.11	833.907		1356.11	796.308		1334.82	1353.25		1334.82	1213.25		1334.82	1349.25		1334.82	1004.25
1357.8	554.82		1357.8	475.853		1357.8	604.398		1357.8	478.946		1357.8	545.182		1357.8	685.601		1357.8	1004.82		1357.8	1078.36		1357.8	941.887		1357.8	974.458		1357.8	803.349		1357.8	807.309		1336.38	1364		1336.38	1186.5		1336.38	1344		1336.38	968.5
1359.49	545.034		1359.49	480.49		1359.49	621.532		1359.49	487.426		1359.49	554.587		1359.49	691.346		1359.49	999.667		1359.49	1081.18		1359.49	942.971		1359.49	975.499		1359.49	832.366		1359.49	817.097		1337.93	1302.25		1337.93	1245		1337.93	1335.75		1337.93	989.5
1361.19	548.032		1361.19	477.692		1361.19	609.841		1361.19	491.187		1361.19	546.218		1361.19	687.395		1361.19	1004.14		1361.19	1097.39		1361.19	964.471		1361.19	995.97		1361.19	837.073		1361.19	820.563		1339.49	1318.5		1339.49	1253.5		1339.49	1334.5		1339.49	1005.75
1362.88	561.635		1362.88	478.118		1362.88	594.184		1362.88	476.108		1362.88	538.244		1362.88	669.762		1362.88	1021.42		1362.88	1098.52		1362.88	969.634		1362.88	1008.04		1362.88	853.903		1362.88	836.782		1341.05	1340		1341.05	1199.5		1341.05	1343.75		1341.05	999.25
1364.57	560.531		1364.57	479.846		1364.57	612.101		1364.57	469.631		1364.57	543.961		1364.57	671.594		1364.57	1012.65		1364.57	1073.35		1364.57	956.703		1364.57	1009.95		1364.57	847.625		1364.57	841.859		1342.6	1342.75		1342.6	1206.5		1342.6	1346.75		1342.6	1020
1366.26	566.627		1366.26	478.877		1366.26	610.224		1366.26	479.5		1366.26	547.541		1366.26	691.218		1366.26	1024.08		1366.26	1079.95		1366.26	951.218		1366.26	1003.78		1366.26	855.456		1366.26	820.193		1344.16	1331.75		1344.16	1220.25		1344.16	1323.25		1344.16	1017.5
1367.96	552.88		1367.96	488.17		1367.96	632.875		1367.96	488.779		1367.96	543.645		1367.96	694.899		1367.96	1036.47		1367.96	1106.02		1367.96	959.413		1367.96	989.062		1367.96	848.746		1367.96	818.698		1345.71	1356		1345.71	1242.25		1345.71	1349		1345.71	1011.75
1369.65	553.072		1369.65	485.245		1369.65	602.037		1369.65	493.704		1369.65	545.158		1369.65	712.041		1369.65	1032.86		1369.65	1089.45		1369.65	937.206		1369.65	1014.61		1369.65	854.521		1369.65	818.65		1347.27	1338		1347.27	1216.25		1347.27	1337.75		1347.27	982
1371.34	571.724		1371.34	491.058		1371.34	613.925		1371.34	502.521		1371.34	534.165		1371.34	689.535		1371.34	1032.57		1371.34	1113.1		1371.34	951.047		1371.34	984.214		1371.34	857.526		1371.34	841.162		1348.82	1381.25		1348.82	1255.5		1348.82	1329.5		1348.82	1000.25
1373.04	543.941		1373.04	490.954		1373.04	621.108		1373.04	487.455		1373.04	543.512		1373.04	693.591		1373.04	1025.26		1373.04	1113.47		1373.04	985.549		1373.04	999.917		1373.04	850.372		1373.04	795.632		1350.37	1334.25		1350.37	1252		1350.37	1353		1350.37	1018.5
1374.73	565.505		1374.73	484.476		1374.73	610.723		1374.73	490.773		1374.73	551.011		1374.73	684.485		1374.73	1011.7		1374.73	1104.78		1374.73	967.172		1374.73	999.942		1374.73	852.137		1374.73	816.623		1351.93	1350.5		1351.93	1230		1351.93	1362.75		1351.93	1020
1376.42	577.357		1376.42	474.476		1376.42	613.144		1376.42	468.599		1376.42	562.807		1376.42	693.505		1376.42	1028.52		1376.42	1075.29		1376.42	966.173		1376.42	1009.35		1376.42	843.672		1376.42	827.591		1353.48	1364.5		1353.48	1231.75		1353.48	1331.5		1353.48	1036
1378.11	571.075		1378.11	484.28		1378.11	632.66		1378.11	479.715		1378.11	542.411		1378.11	702.403		1378.11	1055.02		1378.11	1103.86		1378.11	976.46		1378.11	1004.96		1378.11	843.615		1378.11	823.332		1355.03	1350.5		1355.03	1244.75		1355.03	1344.5		1355.03	1010
1379.81	579.917		1379.81	485.692		1379.81	628.615		1379.81	490.568		1379.81	565.403		1379.81	696.273		1379.81	1047.02		1379.81	1101.42		1379.81	962.426		1379.81	996.27		1379.81	840.41		1379.81	825.165		1356.58	1356		1356.58	1236		1356.58	1339.25		1356.58	1010.75
1381.5	577.101		1381.5	474.628		1381.5	626.082		1381.5	490.137		1381.5	554.926		1381.5	692.038		1381.5	1038.34		1381.5	1083.37		1381.5	967.662		1381.5	1002.53		1381.5	836.164		1381.5	823.81		1358.13	1352.75		1358.13	1235		1358.13	1345.25		1358.13	995.5
1383.19	575.154		1383.19	474.046		1383.19	619.492		1383.19	487.446		1383.19	545.361		1383.19	707.979		1383.19	1029.04		1383.19	1089.8		1383.19	961.025		1383.19	1004.07		1383.19	850.429		1383.19	833.772		1359.69	1344		1359.69	1244.25		1359.69	1367.5		1359.69	992
1384.89	562.242		1384.89	479.266		1384.89	605.859		1384.89	492.039		1384.89	545.921		1384.89	694.074		1384.89	1038.66		1384.89	1098.06		1384.89	958.738		1384.89	1005.31		1384.89	840.388		1384.89	826.699		1361.24	1359		1361.24	1273.25		1361.24	1353		1361.24	1003.75
1386.58	563.243		1386.58	498.666		1386.58	604.945		1386.58	485.747		1386.58	549.316		1386.58	706.795		1386.58	1009.83		1386.58	1109.26		1386.58	965.632		1386.58	1017.8		1386.58	853.142		1386.58	820.58		1362.79	1356.25		1362.79	1243.25		1362.79	1357.25		1362.79	990.5
1388.27	546.211		1388.27	476.943		1388.27	624.201		1388.27	496.882		1388.27	546.602		1388.27	696.883		1388.27	1039.73		1388.27	1093.48		1388.27	948.237		1388.27	1011.88		1388.27	882.121		1388.27	839.552		1364.34	1351		1364.34	1234.25		1364.34	1351.75		1364.34	996.25
1389.96	573.188		1389.96	504.247		1389.96	607.44		1389.96	471.263		1389.96	550.469		1389.96	703.49		1389.96	1031.7		1389.96	1099.78		1389.96	955.121		1389.96	1022.41		1389.96	873.179		1389.96	836.089		1365.88	1355.5		1365.88	1229.5		1365.88	1343.75		1365.88	999.5
1391.66	564.072		1391.66	489.582		1391.66	651.079		1391.66	489.731		1391.66	563.664		1391.66	714.394		1391.66	1037.61		1391.66	1109.69		1391.66	968.405		1391.66	1005.36		1391.66	848.541		1391.66	843.851		1367.43	1344.25		1367.43	1229.75		1367.43	1353.25		1367.43	1012
1393.35	575.229		1393.35	501.564		1393.35	633.251		1393.35	495.836		1393.35	563.771		1393.35	679.868		1393.35	1032.16		1393.35	1116.7		1393.35	968.285		1393.35	995.145		1393.35	862.252		1393.35	811.286		1368.98	1332.5		1368.98	1260.75		1368.98	1334.5		1368.98	1026.25
1395.04	578.79		1395.04	493.688		1395.04	619.679		1395.04	492.007		1395.04	554.343		1395.04	694.556		1395.04	1026.67		1395.04	1121.59		1395.04	963.829		1395.04	996.789		1395.04	853.974		1395.04	829.363		1370.53	1368.75		1370.53	1225.75		1370.53	1353.5		1370.53	1025
1396.74	574.653		1396.74	492.491		1396.74	630.789		1396.74	487.745		1396.74	567.78		1396.74	709.221		1396.74	1026.48		1396.74	1115.82		1396.74	972.142		1396.74	995.537		1396.74	844.77		1396.74	835.064		1372.08	1376.25		1372.08	1241		1372.08	1340.25		1372.08	1044
1398.43	571.235		1398.43	486.296		1398.43	630.457		1398.43	493.837		1398.43	565.662		1398.43	702.231		1398.43	1045.73		1398.43	1113.19		1398.43	969.144		1398.43	1014.66		1398.43	823.428		1398.43	851.96		1373.62	1376.75		1373.62	1232.5		1373.62	1363.25		1373.62	1032.75
1400.12	593.508		1400.12	485.911		1400.12	628.312		1400.12	496.081		1400.12	556.296		1400.12	711.754		1400.12	1060.61		1400.12	1125.38		1400.12	960.371		1400.12	1030.01		1400.12	839.276		1400.12	846.079		1375.17	1369.5		1375.17	1233		1375.17	1348.5		1375.17	1000.75
1401.81	574.903		1401.81	500.731		1401.81	635.248		1401.81	501.506		1401.81	553.627		1401.81	719.135		1401.81	1055.16		1401.81	1137.12		1401.81	947.052		1401.81	1023.58		1401.81	862.392		1401.81	829.023		1376.72	1348.5		1376.72	1260.25		1376.72	1355.25		1376.72	1028.75
1403.51	571.328		1403.51	482.126		1403.51	641.335		1403.51	510.308		1403.51	552.276		1403.51	698.849		1403.51	1039.07		1403.51	1117.41		1403.51	953.726		1403.51	1017.38		1403.51	846.082		1403.51	825.445		1378.26	1372		1378.26	1236.75		1378.26	1328.75		1378.26	1024.25
1405.2	587.083		1405.2	486.753		1405.2	621.96		1405.2	492.082		1405.2	565.178		1405.2	707.371		1405.2	1041.74		1405.2	1081.24		1405.2	969.039		1405.2	992.508		1405.2	859.678		1405.2	853.328		1379.81	1364.75		1379.81	1257.25		1379.81	1379.5		1379.81	1024
1406.89	596.128		1406.89	487.743		1406.89	631.951		1406.89	497.642		1406.89	571.79		1406.89	691.187		1406.89	1035.27		1406.89	1121.85		1406.89	963.144		1406.89	1013.56		1406.89	843.935		1406.89	837.381		1381.35	1373		1381.35	1249.5		1381.35	1369.25		1381.35	1033
1408.59	585.062		1408.59	488.492		1408.59	639.418		1408.59	500.582		1408.59	577.818		1408.59	718.344		1408.59	1035.48		1408.59	1105.04		1408.59	957.855		1408.59	1018.03		1408.59	863.55		1408.59	812.99		1382.9	1395.75		1382.9	1253.25		1382.9	1385.5		1382.9	1027
1410.28	583.162		1410.28	487.064		1410.28	626.082		1410.28	490.568		1410.28	573.809		1410.28	701.945		1410.28	1034.46		1410.28	1104.45		1410.28	949.675		1410.28	1017.7		1410.28	848.809		1410.28	842.864		1384.44	1398.5		1384.44	1237.5		1384.44	1348.75		1384.44	1044.5
1411.97	600.181		1411.97	488.048		1411.97	643.8		1411.97	503.612		1411.97	563.085		1411.97	700.167		1411.97	1032.52		1411.97	1105.86		1411.97	942.6		1411.97	1015.22		1411.97	838.202		1411.97	834.842		1385.98	1361.75		1385.98	1277		1385.98	1372.25		1385.98	1045.25
1413.66	588.568		1413.66	484.68		1413.66	635.343		1413.66	515.591		1413.66	578.316		1413.66	718.048		1413.66	1035.61		1413.66	1101.47		1413.66	951.717		1413.66	1024.32		1413.66	847.039		1413.66	843.777		1387.53	1346		1387.53	1232.5		1387.53	1369		1387.53	1018.5
1415.36	600.065		1415.36	497.309		1415.36	639.405		1415.36	509.594		1415.36	577.083		1415.36	718.244		1415.36	1033.22		1415.36	1099.69		1415.36	953.59		1415.36	1020.2		1415.36	861.749		1415.36	849.427		1389.07	1371.5		1389.07	1255.75		1389.07	1355		1389.07	1026.25
1417.05	589.164		1417.05	488.53		1417.05	635.988		1417.05	517.935		1417.05	577.321		1417.05	701.133		1417.05	1026.74		1417.05	1107.14		1417.05	967.826		1417.05	1022.56		1417.05	853.35		1417.05	829.382		1390.61	1389.5		1390.61	1262.25		1390.61	1364.75		1390.61	1014
1418.74	572.946		1418.74	491.328		1418.74	637.556		1418.74	493.287		1418.74	573.031		1418.74	732.238		1418.74	1028.77		1418.74	1128.01		1418.74	942.574		1418.74	1017.31		1418.74	834.01		1418.74	836.182		1392.15	1370.75		1392.15	1276		1392.15	1371.75		1392.15	1024.5
1420.44	590.148		1420.44	505.304		1420.44	645.013		1420.44	507.634		1420.44	580.666		1420.44	697.76		1420.44	1050.94		1420.44	1089.96		1420.44	971.043		1420.44	1043.29		1420.44	833.22		1420.44	845.715		1393.69	1366.25		1393.69	1252.25		1393.69	1346.5		1393.69	1009.5
1422.13	577.791		1422.13	502.843		1422.13	632.579		1422.13	490.653		1422.13	580.064		1422.13	710.195		1422.13	1044.81		1422.13	1094.78		1422.13	974.675		1422.13	974.307		1422.13	823.602		1422.13	826.063		1395.23	1398		1395.23	1274.75		1395.23	1367		1395.23	1031.25
1423.82	589.182		1423.82	501.984		1423.82	637.011		1423.82	509.973		1423.82	574.209		1423.82	732.209		1423.82	1037.46		1423.82	1096.48		1423.82	956.186		1423.82	1030.53		1423.82	808.238		1423.82	853.703		1396.77	1372		1396.77	1253		1396.77	1371		1396.77	1026
1425.51	585.51		1425.51	491.992		1425.51	624.523		1425.51	513.169		1425.51	576.144		1425.51	712.457		1425.51	1022.16		1425.51	1115.57		1425.51	945.668		1425.51	1015.12		1425.51	848.832		1425.51	853.235		1398.31	1369		1398.31	1224.75		1398.31	1368.75		1398.31	1015.5
1427.21	586.109		1427.21	502.15		1427.21	632.14		1427.21	508.287		1427.21	586.956		1427.21	712.451		1427.21	1028.65		1427.21	1112.97		1427.21	936.511		1427.21	1010.55		1427.21	835.874		1427.21	844.69		1399.85	1403.5		1399.85	1263		1399.85	1373		1399.85	1008
1428.9	587.055		1428.9	493.964		1428.9	633.204		1428.9	489.869		1428.9	588.548		1428.9	705.944		1428.9	1016.96		1428.9	1099.82		1428.9	953.837		1428.9	1004.26		1428.9	835.63		1428.9	857.292		1401.39	1387.75		1401.39	1257		1401.39	1387.5		1401.39	1044.5
1430.59	591.673		1430.59	479.876		1430.59	649.587		1430.59	486.736		1430.59	586.383		1430.59	699.498		1430.59	1032.36		1430.59	1093.08		1430.59	951.61		1430.59	1023.17		1430.59	820.966		1430.59	837.329		1402.93	1360.25		1402.93	1269.25		1402.93	1363.25		1402.93	1032.25
1432.29	585.131		1432.29	485.898		1432.29	654.979		1432.29	493.001		1432.29	590.417		1432.29	692.021		1432.29	1028.21		1432.29	1103.41		1432.29	962.089		1432.29	1031.57		1432.29	813.555		1432.29	854.419		1404.47	1377.25		1404.47	1266.25		1404.47	1384.5		1404.47	1020.75
1433.98	580.496		1433.98	495.414		1433.98	670.175		1433.98	513.233		1433.98	592.923		1433.98	702.556		1433.98	1007.59		1433.98	1106.48		1433.98	949.967		1433.98	1054.25		1433.98	814.805		1433.98	868.724		1406.01	1368		1406.01	1247.5		1406.01	1362.25		1406.01	1032.5
1435.67	572.732		1435.67	504.772		1435.67	664.539		1435.67	492.954		1435.67	615.533		1435.67	715.509		1435.67	1014.86		1435.67	1093.94		1435.67	940.025		1435.67	1063.02		1435.67	804.303		1435.67	837.221		1407.54	1354.75		1407.54	1260.25		1407.54	1379.5		1407.54	1031.25
1437.36	593.52		1437.36	490.031		1437.36	670.392		1437.36	502.652		1437.36	621.093		1437.36	719.478		1437.36	1039.09		1437.36	1059.52		1437.36	946.832		1437.36	1082.53		1437.36	842.907		1437.36	860.183		1409.08	1373.5		1409.08	1255.5		1409.08	1385.75		1409.08	1044
1439.06	572.009		1439.06	493.638		1439.06	655.519		1439.06	509.49		1439.06	623.971		1439.06	701.838		1439.06	996.408		1439.06	1107.61		1439.06	939.403		1439.06	1076.74		1439.06	828.879		1439.06	876.674		1410.62	1352.5		1410.62	1263.75		1410.62	1375		1410.62	1031.75
1440.75	575.695		1440.75	484.029		1440.75	676.47		1440.75	499.01		1440.75	630.964		1440.75	728.417		1440.75	1004.29		1440.75	1073.39		1440.75	950.881		1440.75	1071.82		1440.75	817.051		1440.75	878.063		1412.15	1392.25		1412.15	1224.25		1412.15	1363.5		1412.15	1020
1442.44	605.481		1442.44	502.533		1442.44	672.084		1442.44	501.976		1442.44	616.234		1442.44	721.278		1442.44	1008.54		1442.44	1081.9		1442.44	942.479		1442.44	1055.99		1442.44	825.344		1442.44	877.258		1413.69	1362.25		1413.69	1249.25		1413.69	1358.75		1413.69	1005.25
1444.14	603.579		1444.14	497.495		1444.14	659.781		1444.14	489.193		1444.14	615.367		1444.14	727.38		1444.14	1014.42		1444.14	1086.68		1444.14	931.661		1444.14	1059.17		1444.14	827.66		1444.14	863.569		1415.22	1353		1415.22	1200.75		1415.22	1380.75		1415.22	1023.5
1445.83	599.724		1445.83	491.591		1445.83	655.547		1445.83	494.842		1445.83	616.912		1445.83	718.602		1445.83	996.67		1445.83	1075.54		1445.83	926.375		1445.83	1057.9		1445.83	815.424		1445.83	863.167		1416.76	1361		1416.76	1247.25		1416.76	1363.75		1416.76	1016
1447.52	578.595		1447.52	486.6		1447.52	659.706		1447.52	511.41		1447.52	626.635		1447.52	720.379		1447.52	998.845		1447.52	1078.24		1447.52	932.363		1447.52	1060.35		1447.52	814.841		1447.52	866.515		1418.29	1357.75		1418.29	1224		1418.29	1370.25		1418.29	1028.5
1449.21	582.993		1449.21	492.044		1449.21	658.635		1449.21	499.567		1449.21	600.525		1449.21	736.182		1449.21	1011.68		1449.21	1068.58		1449.21	926.65		1449.21	1032.29		1449.21	817.165		1449.21	886.758		1419.83	1365		1419.83	1265.75		1419.83	1375.75		1419.83	1024.25
1450.91	599.031		1450.91	497.068		1450.91	680.402		1450.91	490.107		1450.91	616.215		1450.91	700.695		1450.91	1013.72		1450.91	1066.35		1450.91	935.029		1450.91	1049.56		1450.91	800.22		1450.91	866.295		1421.36	1381		1421.36	1252.75		1421.36	1349.25		1421.36	1010.25
1452.6	586.89		1452.6	496.081		1452.6	660.11		1452.6	497.405		1452.6	606.126		1452.6	700.448		1452.6	991.125		1452.6	1073.04		1452.6	931.623		1452.6	1036.72		1452.6	821.423		1452.6	871.208		1422.89	1371.75		1422.89	1250		1422.89	1347		1422.89	1011.25
1454.29	589.181		1454.29	517.465		1454.29	634.263		1454.29	508.617		1454.29	590		1454.29	689.884		1454.29	993.541		1454.29	1048.32		1454.29	926.617		1454.29	1054.36		1454.29	819.806		1454.29	867.991		1424.42	1336.5		1424.42	1241		1424.42	1347.25		1424.42	1008
1455.99	575.599		1455.99	511.079		1455.99	637.079		1455.99	502.549		1455.99	597.534		1455.99	713.866		1455.99	1014.2		1455.99	1061.94		1455.99	931.207		1455.99	1052.32		1455.99	788.039		1455.99	846.43		1425.96	1360		1425.96	1232		1425.96	1341		1425.96	1026.75
1457.68	579.958		1457.68	489.588		1457.68	650.721		1457.68	491.7		1457.68	598.888		1457.68	721.088		1457.68	1015.56		1457.68	1071.2		1457.68	922.836		1457.68	1029.08		1457.68	829.19		1457.68	872.643		1427.49	1352		1427.49	1220.5		1427.49	1346.75		1427.49	1035
1459.37	591.83		1459.37	483.629		1459.37	655.928		1459.37	481.602		1459.37	610.862		1459.37	721.469		1459.37	1005.78		1459.37	1064.9		1459.37	933.544		1459.37	1024.97		1459.37	823.262		1459.37	843.175		1429.02	1343		1429.02	1245.5		1429.02	1318.5		1429.02	1013
1461.06	580.905		1461.06	499.609		1461.06	661.111		1461.06	505.111		1461.06	610.122		1461.06	716.361		1461.06	996.853		1461.06	1076.18		1461.06	936.895		1461.06	1034.61		1461.06	810.04		1461.06	837.567		1430.55	1360.5		1430.55	1255.75		1430.55	1346		1430.55	1009
1462.76	583.346		1462.76	505.947		1462.76	669.797		1462.76	514.495		1462.76	608.011		1462.76	708.895		1462.76	1002.55		1462.76	1058.98		1462.76	924.24		1462.76	1027.28		1462.76	821.606		1462.76	833.969		1432.08	1353.75		1432.08	1219.25		1432.08	1333.75		1432.08	1005
1464.45	581.299		1464.45	505.058		1464.45	650.357		1464.45	495.881		1464.45	599.681		1464.45	708.109		1464.45	1006.39		1464.45	1081.26		1464.45	924.202		1464.45	1040.59		1464.45	814.353		1464.45	816.392		1433.61	1350.25		1433.61	1214.25		1433.61	1357.25		1433.61	1022.5
1466.14	584.901		1466.14	508.792		1466.14	647.963		1466.14	520.471		1466.14	598.172		1466.14	710.77		1466.14	986.538		1466.14	1073.45		1466.14	922.205		1466.14	993.94		1466.14	839.722		1466.14	838.307		1435.14	1321		1435.14	1218		1435.14	1319		1435.14	996.75
1467.84	590.106		1467.84	488.94		1467.84	637.461		1467.84	481.246		1467.84	574.035		1467.84	729.162		1467.84	1036.51		1467.84	1035.68		1467.84	921.389		1467.84	1002.49		1467.84	802.186		1467.84	843.144		1436.67	1363.5		1436.67	1220		1436.67	1356.5		1436.67	994.25
1469.53	585.874		1469.53	487.103		1469.53	641.414		1469.53	508.69		1469.53	578.234		1469.53	715.999		1469.53	995.665		1469.53	1036.08		1469.53	903.43		1469.53	1014.14		1469.53	817.48		1469.53	859.498		1438.2	1338.25		1438.2	1243.5		1438.2	1324		1438.2	1007.25
1471.22	598.404		1471.22	490.591		1471.22	656.051		1471.22	506.748		1471.22	599.453		1471.22	711.148		1471.22	985.64		1471.22	1039.09		1471.22	925.586		1471.22	993.144		1471.22	829.013		1471.22	841.695		1439.72	1334.5		1439.72	1238		1439.72	1339.75		1439.72	999.5
1472.91	588.243		1472.91	492.615		1472.91	637.329		1472.91	500.515		1472.91	582.818		1472.91	719.639		1472.91	989.956		1472.91	1064.83		1472.91	933.412		1472.91	981.032		1472.91	828.117		1472.91	837.027		1441.25	1340.25		1441.25	1246.75		1441.25	1346		1441.25	1002.5
1474.61	588.399		1474.61	494.711		1474.61	636.972		1474.61	491.894		1474.61	581.531		1474.61	712.69		1474.61	1003.52		1474.61	1064.51		1474.61	931.055		1474.61	979.209		1474.61	820.754		1474.61	834.452		1442.78	1349.25		1442.78	1240		1442.78	1325.5		1442.78	1004.75
1476.3	563.467		1476.3	500.764		1476.3	636.582		1476.3	511.752		1476.3	585.377		1476.3	714.711		1476.3	1018.44		1476.3	1058.23		1476.3	936.159		1476.3	993.062		1476.3	818.656		1476.3	836.115		1444.31	1339.75		1444.31	1220		1444.31	1348.75		1444.31	1005.5
1477.99	572.741		1477.99	502.24		1477.99	633.314		1477.99	514.589		1477.99	577.699		1477.99	713.809		1477.99	1016.92		1477.99	1054.04		1477.99	929.703		1477.99	1004.57		1477.99	820.751		1477.99	826.226		1445.83	1345		1445.83	1227.75		1445.83	1343		1445.83	1008.75
1479.69	578.347		1479.69	488.117		1479.69	645.258		1479.69	511.188		1479.69	571.058		1479.69	711.691		1479.69	983.543		1479.69	1062.82		1479.69	924.204		1479.69	971.074		1479.69	833.995		1479.69	822.353		1447.36	1326.5		1447.36	1206		1447.36	1308.75		1447.36	979.5
1481.38	579.01		1481.38	488.08		1481.38	631.477		1481.38	508.031		1481.38	558.05		1481.38	725.842		1481.38	971.513		1481.38	1061.09		1481.38	939.868		1481.38	1007.19		1481.38	826.302		1481.38	823.234		1448.88	1334.75		1448.88	1225		1448.88	1294		1448.88	1008.25
1483.07	580.84		1483.07	477.078		1483.07	638.209		1483.07	522.78		1483.07	578.777		1483.07	727.25		1483.07	1024.02		1483.07	1078.26		1483.07	938.19		1483.07	962.351		1483.07	825.989		1483.07	819.079		1450.41	1341		1450.41	1197		1450.41	1307		1450.41	991.75
1484.76	593.9		1484.76	491.653		1484.76	632.521		1484.76	508.846		1484.76	595.364		1484.76	717.886		1484.76	1031.49		1484.76	1068.87		1484.76	925.809		1484.76	974.182		1484.76	824.177		1484.76	845.359		1451.93	1335.25		1451.93	1228.25		1451.93	1306.5		1451.93	1000.5
1486.46	582.408		1486.46	500.996		1486.46	644.73		1486.46	499.74		1486.46	582.666		1486.46	727.778		1486.46	1020.38		1486.46	1064.96		1486.46	941.434		1486.46	1001.86		1486.46	842.319		1486.46	839.548		1453.46	1350.5		1453.46	1216.25		1453.46	1327.75		1453.46	983.5
1488.15	589.856		1488.15	497.182		1488.15	655.37		1488.15	510.55		1488.15	572.288		1488.15	741.033		1488.15	1025.64		1488.15	1072.73		1488.15	954.361		1488.15	986.497		1488.15	825.607		1488.15	834.315		1454.98	1378.25		1454.98	1211.75		1454.98	1321.5		1454.98	984
1489.84	595.109		1489.84	503.396		1489.84	636.12		1489.84	503.72		1489.84	572.902		1489.84	745.273		1489.84	1022.18		1489.84	1092.35		1489.84	937.599		1489.84	989.752		1489.84	817.235		1489.84	826.342		1456.5	1346.25		1456.5	1219		1456.5	1332.5		1456.5	983.5
1491.54	565.951		1491.54	507.54		1491.54	644.223		1491.54	500.555		1491.54	581.977		1491.54	727.051		1491.54	1014.23		1491.54	1071.26		1491.54	944.775		1491.54	980.1		1491.54	815.212		1491.54	811.31		1458.03	1331.5		1458.03	1231.5		1458.03	1320.25		1458.03	995.25
1493.23	595.607		1493.23	508.928		1493.23	648.047		1493.23	519.128		1493.23	572.235		1493.23	737.058		1493.23	1002.36		1493.23	1065.71		1493.23	945.96		1493.23	973.793		1493.23	856.437		1493.23	828.9		1459.55	1347.5		1459.55	1215.25		1459.55	1333.25		1459.55	990.75
1494.92	595.942		1494.92	504.722		1494.92	633.59		1494.92	516.738		1494.92	579.458		1494.92	719.525		1494.92	989.705		1494.92	1076.49		1494.92	966.047		1494.92	1002.6		1494.92	862.881		1494.92	820.763		1461.07	1341		1461.07	1219.75		1461.07	1343.25		1461.07	1006
1496.61	591.491		1496.61	509.524		1496.61	624.799		1496.61	524.604		1496.61	567.35		1496.61	750.372		1496.61	1026.09		1496.61	1067.23		1496.61	967.467		1496.61	972.516		1496.61	848.631		1496.61	844.961		1462.59	1338		1462.59	1232.25		1462.59	1320		1462.59	987.5
1498.31	596.902		1498.31	493.127		1498.31	642.872		1498.31	516.08		1498.31	576.856		1498.31	734.877		1498.31	1017.79		1498.31	1061.17		1498.31	977.167		1498.31	976.352		1498.31	827.385		1498.31	828.983		1464.12	1346.5		1464.12	1213.25		1464.12	1338.75		1464.12	993.5
1500	591.466		1500	496.788		1500	652.7		1500	526.808		1500	571.332		1500	756.984		1500	1021.49		1500	1059.91		1500	928.949		1500	973.866		1500	829.813		1500	848.755		1465.64	1352		1465.64	1201		1465.64	1315.75		1465.64	1014.25
																																				1467.16	1345.25		1467.16	1232		1467.16	1339.5		1467.16	1002.5
																																				1468.68	1366		1468.68	1214.5		1468.68	1329		1468.68	996.5
																																				1470.19	1313.75		1470.19	1232.75		1470.19	1340.5		1470.19	1006.25
																																				1471.71	1347.5		1471.71	1212		1471.71	1351.25		1471.71	992.75
																																				1473.23	1326.75		1473.23	1204		1473.23	1355.25		1473.23	995.25
																																				1474.75	1362.25		1474.75	1210		1474.75	1359		1474.75	1004
																																				1476.27	1340.5		1476.27	1218.5		1476.27	1348		1476.27	1006.5
																																				1477.78	1360.5		1477.78	1243.25		1477.78	1352.25		1477.78	981.5
																																				1479.3	1347.75		1479.3	1228.75		1479.3	1347.5		1479.3	1002
																																				1480.82	1349.5		1480.82	1251		1480.82	1355.75		1480.82	1006
																																				1482.33	1356		1482.33	1267.5		1482.33	1357.5		1482.33	1018.5
																																				1483.85	1374.25		1483.85	1223.75		1483.85	1313.75		1483.85	1004.75
																																				1485.36	1342		1485.36	1238.25		1485.36	1321.75		1485.36	1011.5
																																				1486.88	1373.75		1486.88	1226		1486.88	1353		1486.88	1012
																																				1488.39	1388.75		1488.39	1215.25		1488.39	1345.75		1488.39	1023.75
																																				1489.91	1384.5		1489.91	1242.5		1489.91	1321.25		1489.91	1021.75
																																				1491.42	1351.75		1491.42	1257		1491.42	1357.75		1491.42	1004.75
																																				1492.93	1353.75		1492.93	1231.25		1492.93	1346.25		1492.93	1040
																																				1494.44	1347		1494.44	1260.75		1494.44	1339		1494.44	1030.25
																																				1495.96	1364.75		1495.96	1234.5		1495.96	1343.5		1495.96	1006.25
																																				1497.47	1383.25		1497.47	1240.75		1497.47	1364.75		1497.47	1027.5
																																				1498.98	1380		1498.98	1222.5		1498.98	1374.75		1498.98	1025.75

## Sheet: Figure 2 - DSC data
	(1)								(2)								(3)								(4)								(5)
	Unk-25	0.2	0.4	rq	0.5	0.1	0.3		25-25	0.2	0.4	rq	0.5	0.1	0.3		15-15	0.2	0.4	rq	0.5	0.1	0.3		10-10	0.2	0.4	rq	0.5	0.1	0.3		25-25	0.2	0.4	rq	0.5	0.1	0.3
	Temp./°C	DSC/(µV/mg)	DSC/(µV/mg)	DSC/(µV/mg)	DSC/(µV/mg)	DSC/(µV/mg)	DSC/(µV/mg)		Temp./°C	DSC/(µV/mg)	DSC/(µV/mg)	DSC/(µV/mg)	DSC/(µV/mg)	DSC/(µV/mg)	DSC/(µV/mg)		Temp./°C	DSC/(µV/mg)	DSC/(µV/mg)	DSC/(µV/mg)	DSC/(µV/mg)	DSC/(µV/mg)	DSC/(µV/mg)		Temp./°C	DSC/(µV/mg)	DSC/(µV/mg)	DSC/(µV/mg)	DSC/(µV/mg)	DSC/(µV/mg)	DSC/(µV/mg)		Temp./°C	DSC/(µV/mg)	DSC/(µV/mg)	DSC/(µV/mg)	DSC/(µV/mg)	DSC/(µV/mg)	DSC/(µV/mg)
	29.104	0.03117	-0.014554	0.0039947	-0.06516	-0.08269	-0.25046		172.861	-0.14039	-0.16384	-0.15924	-0.14245	-0.15362	-0.16704		193.516	-0.15044	-0.17823	-0.17204	-0.15333	-0.16758	-0.18341		296.742	-0.10151	-0.12764	-0.12279	-0.098601	-0.12183	-0.12756		172.861	-0.13911	-0.16207	-0.1581	-0.14148	-0.15247	-0.16634
	29.604	0.03117	0.014503	0.0039947	-0.051852	-0.08269	-0.25046		173.861	-0.14039	-0.16384	-0.15924	-0.14245	-0.15362	-0.16704		194.516	-0.15044	-0.17823	-0.17204	-0.15333	-0.16758	-0.18341		297.742	-0.10151	-0.12764	-0.12279	-0.098601	-0.12183	-0.12756		173.861	-0.13911	-0.16207	-0.1581	-0.14148	-0.15247	-0.16634
	30.104	0.041585	0.027168	0.0045302	-0.034871	-0.076455	-0.25046		174.861	-0.14039	-0.16384	-0.15924	-0.14245	-0.15362	-0.16704		195.516	-0.15044	-0.17823	-0.17204	-0.15333	-0.16758	-0.18341		298.742	-0.10151	-0.12764	-0.12279	-0.098601	-0.12183	-0.12756		174.861	-0.13911	-0.16207	-0.1581	-0.14148	-0.15247	-0.16634
	30.604	0.056723	0.036622	0.036318	-0.025914	-0.046399	-0.25046		175.861	-0.14039	-0.16384	-0.15924	-0.14245	-0.15362	-0.16704		196.516	-0.15044	-0.17823	-0.17204	-0.15333	-0.16758	-0.18341		299.742	-0.013715	-0.0134	-0.019625	-0.0026584	-0.012988	0.0008074		175.861	-0.13911	-0.16207	-0.1581	-0.14148	-0.15247	-0.16634
	31.104	0.065648	0.045088	0.046633	-0.018072	-0.037136	-0.25046		176.861	-0.14039	-0.16384	-0.15924	-0.14245	-0.15362	-0.16704		197.516	-0.15044	-0.17823	-0.17204	-0.15333	-0.16758	-0.18341		300.742	-0.0063809	-0.0037912	-0.01088	0.0055856	-0.0039777	0.011048		176.861	-0.13911	-0.16207	-0.1581	-0.14148	-0.15247	-0.16634
	31.604	0.07348	0.053097	0.055497	-0.010868	-0.029119	-0.211		177.861	-0.14039	-0.16384	-0.15924	-0.14245	-0.15362	-0.16704		198.516	-0.15044	-0.17823	-0.17204	-0.15333	-0.16758	-0.18341		301.742	-0.0011365	0.0033872	-0.004569	0.011714	0.002751	0.018993		177.861	-0.13911	-0.16207	-0.1581	-0.14148	-0.15247	-0.16634
	32.104	0.080536	0.061032	0.063579	-0.0040731	-0.021346	-0.19457		178.861	0.24543	0.30187	0.27173	0.25247	0.27574	0.32619		199.516	0.047192	0.059949	0.051148	0.053426	0.054163	0.072723		302.742	0.0027858	0.0089113	0.00012341	0.016506	0.0078744	0.025367		178.861	-0.13911	0.30061	-0.1581	-0.14148	-0.15247	-0.16634
	32.604	0.087307	0.068981	0.07143	0.0025431	-0.01394	-0.18358		179.861	0.24737	0.30469	0.27411	0.25484	0.27831	0.32982		200.516	0.055239	0.069835	0.060169	0.06197	0.06321	0.082602		303.742	0.0058349	0.013312	0.00378	0.020332	0.011863	0.030485		179.861	0.24276	0.30348	0.26769	0.25278	0.2712	0.32486
	33.104	0.094051	0.076986	0.078902	0.00911	-0.0066489	-0.17381		180.861	0.24916	0.30735	0.27633	0.25707	0.28072	0.33323		201.516	0.062309	0.078632	0.068065	0.06946	0.071172	0.091961		304.742	0.0082738	0.016974	0.0067639	0.02348	0.015144	0.034773		180.861	0.24458	0.30617	0.26993	0.25494	0.2736	0.32833
	33.604	0.10068	0.084775	0.086143	0.015531	0.00043887	-0.16477		181.861	0.25079	0.30982	0.27838	0.25916	0.28294	0.33634		202.516	0.068541	0.086428	0.074989	0.07615	0.078183	0.10064		305.742	0.010136	0.019936	0.0090853	0.025982	0.017785	0.038377		181.861	0.24624	0.30868	0.27199	0.25694	0.27582	0.33153
	34.104	0.10752	0.092493	0.093441	0.022098	0.0075929	-0.15569		182.861	0.25225	0.31211	0.28023	0.26108	0.28495	0.33909		203.516	0.074017	0.093394	0.081042	0.082054	0.084405	0.1083		306.742	0.011555	0.022335	0.010883	0.028028	0.019912	0.041425		182.861	0.24774	0.31097	0.27386	0.25877	0.27787	0.33438
	34.604	0.11432	0.10023	0.10086	0.028541	0.014899	-0.147		183.861	0.25355	0.31419	0.28189	0.26286	0.28677	0.34147		204.516	0.078832	0.099632	0.086488	0.087383	0.089971	0.11492		307.742	0.012639	0.024279	0.012282	0.029712	0.021622	0.043916		183.861	0.24907	0.31306	0.27556	0.26045	0.27972	0.33686
	35.104	0.12093	0.10798	0.10829	0.035066	0.022228	-0.13834		184.861	0.2547	0.31608	0.28339	0.26447	0.28841	0.3435		205.516	0.083114	0.1052	0.091371	0.092132	0.094993	0.12066		308.742	0.013475	0.025857	0.013408	0.031129	0.022983	0.045943		184.861	0.25025	0.31495	0.27709	0.26198	0.2814	0.33897
	35.604	0.12768	0.11576	0.11576	0.041593	0.029512	-0.12959		185.861	0.25569	0.31777	0.28471	0.26591	0.28987	0.3452		206.516	0.086901	0.11014	0.095711	0.096371	0.099508	0.12576		309.742	0.014078	0.027061	0.014257	0.032251	0.023993	0.047537		185.861	0.25126	0.31665	0.27845	0.26332	0.28291	0.34075
	36.104	0.13423	0.12365	0.1232	0.0481	0.03677	-0.12123		186.861	0.25652	0.31929	0.28586	0.26718	0.29116	0.34664		207.516	0.090213	0.1145	0.099522	0.10007	0.10348	0.13032		310.742	0.014491	0.027954	0.01489	0.03313	0.024708	0.048819		186.861	0.25211	0.31816	0.27962	0.26451	0.28426	0.34225
	36.604	0.14088	0.13157	0.13054	0.054622	0.043982	-0.1128		187.861	0.25721	0.32063	0.28685	0.26827	0.29227	0.34789		208.516	0.093128	0.11844	0.10294	0.10339	0.10704	0.13459		311.742	0.01473	0.028578	0.015312	0.033767	0.025181	0.049872		187.861	0.25283	0.31948	0.28061	0.26555	0.28544	0.34355
	37.104	0.14734	0.1392	0.13766	0.060972	0.051061	-0.10441		188.861	0.25775	0.32183	0.28769	0.26923	0.29324	0.34903		209.516	0.095739	0.12199	0.106	0.10639	0.1102	0.13863		312.742	0.014802	0.028968	0.015535	0.034195	0.025456	0.050746		188.861	0.25341	0.32065	0.28145	0.26646	0.28647	0.3447
	37.604	0.15362	0.14679	0.14469	0.067169	0.058017	-0.096027		189.861	0.25818	0.32285	0.28841	0.27007	0.29407	0.35011		210.516	0.098094	0.12522	0.10875	0.10911	0.11309	0.14244		313.742	0.014712	0.029137	0.015551	0.03442	0.025556	0.051309		189.861	0.25388	0.32166	0.28215	0.26725	0.28736	0.34576
	38.104	0.15999	0.15416	0.15181	0.073161	0.064829	-0.087725		190.861	0.25849	0.32373	0.28899	0.2708	0.29476	0.35116		211.516	0.10015	0.1281	0.11119	0.11153	0.11564	0.14586		314.742	0.014473	0.029108	0.015369	0.034468	0.025497	0.051541		190.861	0.25423	0.32252	0.28272	0.26791	0.28812	0.34677
	38.604	0.16609	0.16107	0.15866	0.078935	0.071458	-0.079343		191.861	0.25869	0.32448	0.28944	0.27141	0.29533	0.3522		212.516	0.10195	0.13071	0.11335	0.1137	0.1179	0.14886		315.742	0.014107	0.028893	0.015001	0.034348	0.025279	0.051436		191.861	0.25447	0.32325	0.28317	0.26848	0.28875	0.34776
	39.104	0.17202	0.16776	0.16543	0.084434	0.077887	-0.071006		192.861	0.25879	0.32509	0.28976	0.27192	0.29578	0.35321		213.516	0.10351	0.13304	0.11524	0.11564	0.11987	0.15146		316.742	0.01364	0.028508	0.014473	0.034066	0.024904	0.05104		192.861	0.25462	0.32386	0.28351	0.26894	0.28926	0.34873
	39.604	0.17788	0.17441	0.17214	0.089801	0.084318	-0.062824		193.861	0.25879	0.32558	0.28997	0.27233	0.29611	0.35421		214.516	0.10485	0.13513	0.1169	0.11735	0.12156	0.15372		317.742	0.013098	0.027979	0.013828	0.03364	0.024385	0.050502		193.861	0.25466	0.32434	0.28374	0.2693	0.28967	0.34966
	40.104	0.18351	0.18067	0.17854	0.094893	0.090381	-0.054862		194.861	0.25869	0.32594	0.29008	0.27263	0.29634	0.35515		215.516	0.10597	0.13693	0.1183	0.11883	0.123	0.15568		318.742	0.012488	0.027324	0.013091	0.033097	0.023734	0.049953		194.861	0.25461	0.32471	0.28387	0.26958	0.28996	0.35052
	40.604	0.18884	0.18666	0.18466	0.099805	0.096263	-0.047109		195.861	0.25849	0.32619	0.29008	0.27285	0.29646	0.35596		216.516	0.10687	0.13848	0.11948	0.12009	0.12422	0.1574		319.742	0.011796	0.026546	0.012261	0.032474	0.022947	0.049377		195.861	0.25446	0.32495	0.28389	0.26976	0.29014	0.35128
	41.104	0.19405	0.1925	0.19061	0.10454	0.10192	-0.03969		196.861	0.2582	0.32631	0.28997	0.27296	0.29647	0.35661		217.516	0.10761	0.13978	0.12048	0.12117	0.12524	0.15896		320.742	0.011024	0.025677	0.011347	0.031802	0.022047	0.048676		196.861	0.25422	0.32508	0.2838	0.26984	0.29022	0.35189
	41.604	0.19904	0.19814	0.19626	0.10906	0.10728	-0.032547		197.861	0.25782	0.32631	0.28976	0.27298	0.29637	0.35705		218.516	0.1082	0.14089	0.1213	0.1221	0.1261	0.16038		321.742	0.010169	0.024726	0.010367	0.031093	0.021062	0.047819		197.861	0.25388	0.3251	0.28361	0.26983	0.29019	0.35233
	42.104	0.2038	0.20357	0.20153	0.11344	0.11238	-0.025899		198.861	0.25734	0.32619	0.28944	0.27291	0.29616	0.35727		219.516	0.10864	0.1418	0.12195	0.12287	0.1268	0.16161		322.742	0.009233	0.023688	0.0093172	0.030346	0.020021	0.046832		198.861	0.25344	0.32499	0.28331	0.26972	0.29004	0.35257
	42.604	0.20837	0.20876	0.20667	0.11764	0.1174	-0.019571		199.861	0.25676	0.32596	0.28902	0.27273	0.29584	0.35727		220.516	0.10894	0.14251	0.12244	0.12348	0.12735	0.16263		323.742	0.0082079	0.022513	0.008196	0.029525	0.018905	0.045688		199.861	0.2529	0.32476	0.28291	0.26951	0.28977	0.35261
	43.104	0.21276	0.21382	0.21163	0.1217	0.12225	-0.0135		200.861	0.25609	0.32561	0.28849	0.27246	0.29541	0.35706		221.516	0.10909	0.14305	0.12276	0.12395	0.12775	0.16342		324.742	0.0071421	0.021243	0.0070304	0.028653	0.017759	0.044472		200.861	0.25225	0.32441	0.28241	0.26921	0.28941	0.35244
	43.604	0.21695	0.21875	0.21636	0.12564	0.12688	-0.0077236		201.861	0.25533	0.32515	0.28785	0.27209	0.29487	0.35665		222.516	0.10911	0.14342	0.12293	0.12427	0.128	0.16401		325.742	0.006048	0.019909	0.0058199	0.027707	0.016571	0.043183		201.861	0.25152	0.32395	0.28179	0.26881	0.28893	0.3521
	44.104	0.22102	0.22353	0.22095	0.12948	0.13144	-0.0021135		202.861	0.25448	0.32458	0.28711	0.27164	0.29423	0.35608		223.516	0.10899	0.14362	0.12294	0.12445	0.12811	0.16439		326.742	0.0049637	0.018554	0.0045597	0.026716	0.01535	0.041825		202.861	0.25068	0.32335	0.28108	0.26832	0.28835	0.35159
	44.604	0.22499	0.22819	0.22539	0.13324	0.13597	0.0032663		203.861	0.25356	0.32391	0.28629	0.27111	0.29349	0.3554		224.516	0.10876	0.14365	0.12281	0.1245	0.12809	0.1646		327.742	0.003872	0.017174	0.0032473	0.025667	0.014067	0.040463		203.861	0.24976	0.32264	0.28027	0.26774	0.28768	0.35097
	45.104	0.2289	0.23278	0.22977	0.13692	0.14037	0.0085476		204.861	0.25258	0.32315	0.28538	0.27049	0.29266	0.35464		225.516	0.10842	0.14354	0.12253	0.12442	0.12792	0.16464		328.742	0.0028293	0.015833	0.0019776	0.024639	0.012778	0.039197		204.861	0.24876	0.32184	0.27937	0.2671	0.2869	0.35026
	45.604	0.2327	0.23733	0.2341	0.14055	0.14466	0.013782		205.861	0.25152	0.3223	0.28439	0.2698	0.29174	0.35384		226.516	0.10797	0.14327	0.12213	0.12422	0.12763	0.16453		329.742	0.0018254	0.014503	0.00075697	0.023626	0.011471	0.037983		205.861	0.24767	0.32095	0.2784	0.26638	0.28604	0.3495
	46.104	0.23644	0.24179	0.23832	0.14408	0.14882	0.018786		206.861	0.25041	0.32137	0.28332	0.26904	0.29076	0.35301		227.516	0.10742	0.14287	0.12159	0.1239	0.1272	0.16427		330.742	0.00085761	0.013161	-0.00042923	0.022615	0.010148	0.036764		206.861	0.24653	0.31998	0.27735	0.26561	0.28511	0.3487
	46.604	0.24018	0.24617	0.24241	0.14757	0.15289	0.023719		207.861	0.24921	0.32035	0.28218	0.26821	0.28969	0.35217		228.516	0.10679	0.14236	0.12094	0.12347	0.12664	0.1639		331.742	-0.00010193	0.011764	-0.0016454	0.021573	0.0087962	0.035431		207.861	0.24533	0.31894	0.27624	0.26477	0.28409	0.34786
	47.104	0.24384	0.25052	0.24653	0.15102	0.15696	0.02857		208.861	0.24795	0.31924	0.28097	0.26732	0.28856	0.35131		229.516	0.10606	0.14173	0.12018	0.12294	0.12596	0.16342		332.742	-0.0010507	0.010357	-0.0029029	0.020527	0.0074601	0.033966		208.861	0.24407	0.3178	0.27506	0.26386	0.28301	0.34698
	47.604	0.24744	0.25477	0.25057	0.15441	0.16091	0.033324		209.861	0.24662	0.31805	0.27969	0.26636	0.28736	0.35041		230.516	0.10525	0.14099	0.11932	0.12229	0.12516	0.16282		333.742	-0.0020107	0.0089361	-0.0042228	0.019454	0.0061221	0.032458		209.861	0.24275	0.31659	0.27381	0.2629	0.28185	0.34606
	48.104	0.251	0.25903	0.25458	0.15778	0.16483	0.038031		210.861	0.24526	0.31678	0.27833	0.26532	0.28608	0.34947		231.516	0.10436	0.14014	0.11837	0.12155	0.12425	0.16211		334.742	-0.0030154	0.0075154	-0.0055815	0.018348	0.0047855	0.030974		210.861	0.2414	0.3153	0.2725	0.26187	0.28061	0.34505
	48.604	0.25448	0.26315	0.25846	0.16106	0.1687	0.042621		211.861	0.24385	0.31544	0.27691	0.26423	0.28474	0.34846		232.516	0.10339	0.13918	0.11733	0.12072	0.12323	0.16127		335.742	-0.0040423	0.0061023	-0.0069156	0.017235	0.0034904	0.029524		211.861	0.23999	0.31394	0.27113	0.26077	0.2793	0.34397
	49.104	0.25792	0.26719	0.26225	0.16429	0.17251	0.047108		212.861	0.24236	0.31401	0.27543	0.26306	0.28333	0.34736		233.516	0.10235	0.13812	0.1162	0.1198	0.12213	0.1603		336.742	-0.0050576	0.0047372	-0.0081798	0.016171	0.0022979	0.028136		212.861	0.23852	0.31249	0.26968	0.25961	0.27791	0.34278
	49.604	0.26132	0.27122	0.26607	0.16749	0.17634	0.051598		213.861	0.24083	0.31249	0.27387	0.26183	0.28185	0.34613		234.516	0.10123	0.13693	0.11497	0.1188	0.12091	0.15921		337.742	-0.0060379	0.0034226	-0.0093927	0.015178	0.0011752	0.02676		213.861	0.23699	0.31096	0.26817	0.25837	0.27645	0.34148
	50.104	0.26466	0.27515	0.26983	0.17063	0.18011	0.056085		214.861	0.23923	0.31089	0.27225	0.26053	0.28031	0.34479		235.516	0.10004	0.13566	0.11365	0.11774	0.11963	0.15801		338.742	-0.0069975	0.0021305	-0.010605	0.014221	6.6095e-05	0.025348		214.861	0.23539	0.30935	0.26658	0.25708	0.27492	0.34006
	50.604	0.26792	0.27903	0.2735	0.1737	0.1838	0.060517		215.861	0.23759	0.30919	0.27057	0.25916	0.2787	0.34332		236.516	0.09878	0.13429	0.11225	0.11661	0.11828	0.15672		339.742	-0.0078891	0.0009246	-0.011772	0.013314	-0.0010233	0.023984		215.861	0.23376	0.30767	0.26492	0.25572	0.27333	0.33854
	51.104	0.27112	0.28285	0.27719	0.17671	0.18744	0.064846		216.861	0.2359	0.30745	0.26883	0.25774	0.27703	0.34173		237.516	0.097455	0.13283	0.11078	0.11541	0.11686	0.15533		340.742	-0.0087144	-0.00021104	-0.012876	0.012453	-0.0021039	0.022584		216.861	0.23208	0.30591	0.2632	0.2543	0.27169	0.33691
	51.604	0.27423	0.2866	0.28072	0.17963	0.19098	0.069198		217.861	0.23415	0.30564	0.26702	0.25626	0.27529	0.34005		238.516	0.09605	0.13125	0.10923	0.11413	0.11537	0.15385		341.742	-0.0095069	-0.0013357	-0.01392	0.011634	-0.0031738	0.021169		217.861	0.23035	0.30406	0.26141	0.25282	0.26996	0.33518
	52.104	0.27725	0.29024	0.28421	0.18248	0.19448	0.073467		218.861	0.23237	0.30375	0.26515	0.25472	0.2735	0.33828		239.516	0.09458	0.12961	0.10763	0.11282	0.11381	0.1523		342.742	-0.01028	-0.0024799	-0.014933	0.01083	-0.0042424	0.019826		218.861	0.22857	0.30215	0.25957	0.25129	0.26816	0.33338
	52.604	0.28015	0.29379	0.28759	0.18525	0.19788	0.077642		219.861	0.23055	0.30181	0.26323	0.25315	0.27166	0.33645		240.516	0.093057	0.12789	0.10596	0.11147	0.1122	0.15068		343.742	-0.010981	-0.0035627	-0.015893	0.010054	-0.0052477	0.018675		219.861	0.22675	0.30019	0.25769	0.24971	0.26631	0.33152
	53.104	0.28302	0.29724	0.29082	0.18791	0.20116	0.081711		220.861	0.22869	0.29978	0.26126	0.25152	0.26978	0.3346		241.516	0.091482	0.12614	0.10426	0.11006	0.11055	0.14903		344.742	-0.011612	-0.0045721	-0.01683	0.0092708	-0.0061927	0.017666		220.861	0.2249	0.29816	0.25576	0.2481	0.26442	0.32962
	53.604	0.2858	0.30058	0.294	0.19049	0.20435	0.085622		221.861	0.2268	0.29771	0.25924	0.24986	0.26785	0.33271		242.516	0.08984	0.12432	0.10248	0.10857	0.10882	0.14729		345.742	-0.012213	-0.0055246	-0.017757	0.0084937	-0.0071133	0.016664		221.861	0.22299	0.29609	0.25379	0.24644	0.26248	0.32768
	54.104	0.28845	0.30384	0.29705	0.193	0.20745	0.089461		222.861	0.22487	0.29557	0.25716	0.24815	0.26589	0.3308		243.516	0.088176	0.12247	0.10069	0.10704	0.10706	0.14551		346.742	-0.012818	-0.0064457	-0.018649	0.007764	-0.0080041	0.015612		222.861	0.22104	0.29396	0.25177	0.24474	0.26049	0.3257
	54.604	0.29105	0.30703	0.30002	0.19542	0.21045	0.093213		223.861	0.22292	0.29339	0.25504	0.24641	0.26385	0.32886		244.516	0.086481	0.12056	0.098867	0.10547	0.10525	0.14365		347.742	-0.013407	-0.0073346	-0.019433	0.0071576	-0.0087923	0.014655		223.861	0.21904	0.29178	0.24967	0.243	0.25845	0.32371
	55.104	0.29356	0.31012	0.30293	0.19779	0.21338	0.096821		224.861	0.22091	0.29115	0.25288	0.24462	0.26176	0.32686		245.516	0.084774	0.1186	0.097017	0.10385	0.10342	0.14172		348.742	-0.013967	-0.0081878	-0.020152	0.0066324	-0.0094924	0.0138		224.861	0.21701	0.28954	0.24754	0.24122	0.25637	0.32168
	55.604	0.29598	0.3131	0.30573	0.20008	0.21619	0.10035		225.861	0.21885	0.28886	0.25068	0.24279	0.25962	0.3248		246.516	0.08303	0.11658	0.095097	0.1022	0.10154	0.13968		349.742	-0.014492	-0.0089869	-0.020844	0.0061257	-0.010144	0.012906		225.861	0.21494	0.28726	0.24535	0.2394	0.25426	0.31961
	56.104	0.2983	0.31602	0.30846	0.20233	0.21891	0.10377		226.861	0.21673	0.28652	0.24843	0.2409	0.25745	0.32266		247.516	0.081258	0.11452	0.093161	0.10053	0.099638	0.13758		350.742	-0.014955	-0.0097418	-0.021538	0.0056216	-0.010769	0.012121		226.861	0.21282	0.2849	0.2431	0.23752	0.25207	0.31748
	56.604	0.30051	0.31884	0.3111	0.20453	0.22154	0.10707		227.861	0.21456	0.28414	0.24614	0.23897	0.25524	0.32044		248.516	0.079466	0.11242	0.091186	0.098861	0.097712	0.13541		351.742	-0.015325	-0.01042	-0.022218	0.005162	-0.011348	0.011572		227.861	0.21066	0.28249	0.24082	0.23561	0.24984	0.31529
	57.104	0.30267	0.32158	0.31364	0.20664	0.22409	0.1103		228.861	0.21237	0.28171	0.24381	0.23697	0.25302	0.31814		249.516	0.077642	0.11026	0.089199	0.097165	0.095745	0.13321		352.742	-0.015658	-0.01103	-0.022852	0.0047718	-0.011889	0.011033		228.861	0.20846	0.28003	0.23844	0.23367	0.24757	0.31306
	57.604	0.30476	0.32423	0.3161	0.20869	0.22658	0.11341		229.861	0.21015	0.27919	0.24145	0.23493	0.25075	0.31575		250.516	0.075757	0.10803	0.087128	0.095415	0.093707	0.13096		353.742	-0.016027	-0.011601	-0.023411	0.0044402	-0.012408	0.01042		229.861	0.20623	0.27753	0.23602	0.23168	0.24526	0.31074
	58.104	0.3068	0.3268	0.31852	0.21069	0.22903	0.11643		230.861	0.2079	0.27659	0.23905	0.23284	0.24844	0.31326		251.516	0.073887	0.10581	0.085035	0.093653	0.091658	0.12877		354.742	-0.016435	-0.012136	-0.023875	0.0041524	-0.012861	0.009814		230.861	0.20394	0.27498	0.23357	0.22965	0.24293	0.30834
	58.604	0.30879	0.32931	0.32087	0.21263	0.23139	0.11937		231.861	0.20562	0.27393	0.23661	0.23078	0.24611	0.31071		252.516	0.072025	0.10358	0.082915	0.091877	0.089575	0.12663		355.742	-0.016819	-0.012655	-0.024317	0.0038936	-0.01322	0.0092681		231.861	0.20162	0.2724	0.23111	0.2276	0.24056	0.30587
	59.104	0.31072	0.33175	0.32316	0.21451	0.23367	0.12225		232.861	0.20331	0.27127	0.23412	0.22869	0.24372	0.30812		253.516	0.070187	0.10136	0.080785	0.090082	0.087497	0.12456		356.742	-0.017123	-0.013155	-0.02479	0.0036446	-0.013509	0.0086981		232.861	0.19928	0.26979	0.22864	0.22551	0.23816	0.30329
	59.604	0.3126	0.33413	0.32537	0.21636	0.2359	0.12503		233.861	0.20098	0.26863	0.23156	0.22657	0.24131	0.30548		254.516	0.068315	0.099093	0.078628	0.088249	0.08537	0.12244		357.742	-0.017351	-0.013604	-0.025257	0.0033983	-0.013795	0.0083358		233.861	0.19691	0.26715	0.22614	0.22339	0.23574	0.30065
	60.104	0.31445	0.33646	0.32754	0.21817	0.23809	0.12779		234.861	0.19861	0.26597	0.22897	0.22444	0.23885	0.3028		255.516	0.066445	0.096824	0.076478	0.086426	0.083277	0.12029		358.742	-0.01754	-0.013951	-0.025636	0.0031751	-0.014111	0.0082154		234.861	0.19454	0.26445	0.22358	0.22123	0.23327	0.29795
	60.604	0.31624	0.33876	0.32966	0.21995	0.24023	0.13046		235.861	0.19624	0.26328	0.22636	0.22231	0.23638	0.30009		256.516	0.06459	0.094553	0.074334	0.084586	0.08117	0.11805		359.742	-0.017716	-0.014239	-0.025934	0.0029777	-0.014437	0.0080134		235.861	0.19215	0.26175	0.22102	0.21906	0.2308	0.29524
	61.104	0.31799	0.34101	0.33172	0.2217	0.24232	0.13305		236.861	0.19385	0.26055	0.22375	0.22015	0.23389	0.29738		257.516	0.06275	0.09228	0.072186	0.082712	0.079036	0.11573		360.742	-0.017879	-0.014517	-0.026207	0.0028061	-0.01473	0.0075111		236.861	0.18973	0.25899	0.21841	0.21687	0.2283	0.29254
	61.604	0.31971	0.34321	0.33375	0.22341	0.24434	0.13559		237.861	0.19144	0.25779	0.22113	0.21796	0.23137	0.29462		258.516	0.060901	0.089978	0.070027	0.080807	0.076867	0.11328		361.742	-0.018013	-0.014784	-0.026481	0.002667	-0.014957	0.0070796		237.861	0.18729	0.25619	0.21574	0.21462	0.22577	0.28984
	62.104	0.32136	0.34536	0.33571	0.22508	0.24631	0.13809		238.861	0.18904	0.25499	0.21847	0.21572	0.22882	0.29186		259.516	0.05907	0.087721	0.067925	0.078902	0.074739	0.11078		362.742	-0.018111	-0.015014	-0.02672	0.0025606	-0.01511	0.0069165		238.861	0.18483	0.25337	0.21307	0.21235	0.22324	0.28715
	62.604	0.32295	0.34746	0.33762	0.22671	0.24825	0.14051		239.861	0.18664	0.25219	0.2158	0.21348	0.22627	0.28911		260.516	0.057222	0.085456	0.065826	0.077	0.072622	0.10826		363.742	-0.018193	-0.015235	-0.026932	0.0024763	-0.015237	0.0068042		239.861	0.18239	0.25056	0.21039	0.21007	0.22064	0.28447
	63.104	0.32452	0.34953	0.33949	0.2283	0.25014	0.14288		240.861	0.18422	0.24938	0.2131	0.21123	0.2237	0.28637		261.516	0.055374	0.083184	0.063751	0.075092	0.070522	0.10578		364.742	-0.018292	-0.015487	-0.027163	0.0024068	-0.015387	0.0067503		240.861	0.17992	0.24773	0.20772	0.20779	0.21801	0.28182
	63.604	0.32604	0.35157	0.34133	0.22984	0.25199	0.1452		241.861	0.18178	0.24653	0.21038	0.20896	0.2211	0.28363		262.516	0.053539	0.080882	0.061649	0.073195	0.06841	0.10336		365.742	-0.018436	-0.015765	-0.027438	0.0023426	-0.015574	0.0067526		241.861	0.17745	0.24487	0.20503	0.20551	0.21537	0.27911
	64.104	0.32752	0.35354	0.34311	0.23135	0.25378	0.14747		242.861	0.1793	0.24365	0.20762	0.20666	0.21846	0.28085		263.516	0.05178	0.078653	0.059603	0.071381	0.066361	0.10108		366.742	-0.018619	-0.016042	-0.02773	0.0022675	-0.015781	0.0066269		242.861	0.17495	0.24198	0.20226	0.20317	0.21273	0.27637
	64.604	0.32897	0.35544	0.34485	0.23281	0.25554	0.14971		243.861	0.17683	0.24077	0.20486	0.20436	0.21582	0.27804		264.516	0.050075	0.076458	0.05756	0.06963	0.06434	0.098879		367.742	-0.018819	-0.016324	-0.027992	0.0021817	-0.016001	0.0062958		243.861	0.17245	0.23907	0.19951	0.20081	0.21012	0.2736
	65.104	0.33036	0.35732	0.34653	0.23425	0.25728	0.15192		244.861	0.17437	0.23787	0.2021	0.20202	0.21317	0.27517		265.516	0.048391	0.074291	0.055526	0.067924	0.062346	0.096669		368.742	-0.019023	-0.016611	-0.028203	0.0021128	-0.016222	0.0059868		244.861	0.16995	0.23611	0.19674	0.19844	0.2075	0.2708
	65.604	0.33172	0.35913	0.34817	0.23563	0.25893	0.15406		245.861	0.17191	0.23493	0.1993	0.19965	0.21049	0.27221		266.516	0.04672	0.072132	0.053495	0.066225	0.060377	0.094432		369.742	-0.019222	-0.016854	-0.028382	0.0020829	-0.016417	0.0059255		245.861	0.16739	0.23313	0.19397	0.19606	0.20483	0.26793
	66.104	0.33306	0.36092	0.34977	0.23699	0.26056	0.15615		246.861	0.16943	0.23193	0.19648	0.19724	0.20775	0.2692		267.516	0.045117	0.070084	0.051537	0.064597	0.058469	0.09227		370.742	-0.019416	-0.017031	-0.028579	0.0020658	-0.016572	0.0059214		246.861	0.16479	0.23012	0.19116	0.1937	0.20213	0.26499
	66.604	0.33434	0.36266	0.35134	0.2383	0.26214	0.15822		247.861	0.16697	0.22894	0.19366	0.19486	0.20502	0.26615		268.516	0.043558	0.068094	0.049654	0.063	0.056619	0.090159		371.742	-0.019587	-0.017181	-0.028819	0.0020175	-0.016709	0.0058329		247.861	0.16222	0.22713	0.18838	0.19133	0.19945	0.26202
	67.104	0.33559	0.36434	0.35285	0.23958	0.2637	0.16023		248.861	0.16446	0.22596	0.19086	0.19248	0.20228	0.26312		269.516	0.042014	0.066123	0.047816	0.061439	0.054776	0.088047		372.742	-0.019714	-0.017371	-0.029079	0.0019179	-0.016855	0.0056955		248.861	0.15967	0.22414	0.1856	0.18897	0.19676	0.25902
	67.604	0.33679	0.36597	0.35432	0.24081	0.2652	0.16219		249.861	0.16197	0.22299	0.18801	0.19007	0.19951	0.26008		270.516	0.040477	0.064138	0.046025	0.059867	0.05296	0.085941		373.742	-0.019793	-0.017605	-0.029321	0.0017927	-0.017002	0.0055507		249.861	0.15716	0.22113	0.18278	0.18657	0.19403	0.25597
	68.104	0.33797	0.36759	0.35572	0.242	0.26667	0.16409		250.861	0.15941	0.21994	0.18514	0.18761	0.19669	0.25701		271.516	0.039018	0.062224	0.044276	0.058341	0.051219	0.083945		374.742	-0.019849	-0.017842	-0.029541	0.0016801	-0.017134	0.0053942		250.861	0.15458	0.21807	0.17991	0.18415	0.19125	0.25282
	68.604	0.3391	0.36915	0.35708	0.24316	0.26806	0.16595		251.861	0.15689	0.21691	0.18226	0.18516	0.19388	0.25396		272.516	0.037599	0.060372	0.042574	0.056858	0.049536	0.082062		375.742	-0.019897	-0.018058	-0.029744	0.0016049	-0.017245	0.0052651		251.861	0.15203	0.21502	0.17707	0.18172	0.18849	0.24968
	69.104	0.34019	0.37067	0.35841	0.24429	0.26943	0.16779		252.861	0.15436	0.21387	0.1794	0.18272	0.19109	0.25095		273.516	0.036204	0.05854	0.040896	0.055401	0.047891	0.08024		376.742	-0.019961	-0.018247	-0.029926	0.0015679	-0.017351	0.0051879		252.861	0.14949	0.21197	0.17425	0.17929	0.18573	0.24655
	69.604	0.34124	0.37216	0.35971	0.2454	0.27079	0.16957		253.861	0.15184	0.21085	0.17654	0.18026	0.18829	0.24796		274.516	0.034843	0.056722	0.039251	0.05399	0.04628	0.078436		377.742	-0.02006	-0.01841	-0.030091	0.0015499	-0.017466	0.0051129		253.861	0.14696	0.2089	0.17144	0.17686	0.18296	0.24343
	70.104	0.34227	0.37358	0.36095	0.24647	0.27211	0.17132		254.861	0.14932	0.20779	0.17367	0.17778	0.18546	0.24497		275.516	0.033553	0.054983	0.037691	0.052658	0.044751	0.07667		378.742	-0.020198	-0.018563	-0.030262	0.0015341	-0.017592	0.004948		254.861	0.14442	0.2058	0.16862	0.1744	0.18016	0.24029
	70.604	0.34326	0.37497	0.36214	0.24751	0.27338	0.17305		255.861	0.14684	0.20476	0.17084	0.17535	0.18266	0.24197		276.516	0.032303	0.053306	0.03619	0.05139	0.043304	0.074929		379.742	-0.020374	-0.018744	-0.030478	0.0015132	-0.017732	0.0047018		255.861	0.14192	0.20271	0.16581	0.17196	0.17738	0.23719
	71.104	0.34422	0.37633	0.36331	0.24852	0.27463	0.17477		256.861	0.14435	0.20172	0.16801	0.17293	0.17988	0.23898		277.516	0.031086	0.051656	0.034742	0.05017	0.041904	0.073224		380.742	-0.020573	-0.018981	-0.03074	0.0014814	-0.01789	0.004646		256.861	0.13942	0.19965	0.16301	0.16953	0.17464	0.23411
	71.604	0.34514	0.37764	0.36445	0.24951	0.27583	0.17645		257.861	0.14186	0.19869	0.16517	0.17051	0.17709	0.23595		278.516	0.029907	0.05005	0.033387	0.049015	0.040594	0.071615		381.742	-0.020763	-0.019252	-0.031012	0.0014243	-0.018077	0.0046458		257.861	0.13693	0.19657	0.16021	0.16709	0.17189	0.23103
	72.104	0.34602	0.37891	0.36556	0.25047	0.27701	0.17808		258.861	0.13935	0.19566	0.16232	0.16806	0.17431	0.2329		279.516	0.028809	0.048576	0.032115	0.047939	0.039393	0.070127		382.742	-0.020916	-0.01952	-0.031278	0.0013326	-0.018291	0.00454		258.861	0.13443	0.19349	0.15743	0.16464	0.16913	0.22792
	72.604	0.34687	0.38013	0.36663	0.25139	0.27815	0.17965		259.861	0.13687	0.19269	0.15951	0.16566	0.17155	0.22984		280.516	0.0278	0.047238	0.030894	0.046908	0.038256	0.068713		383.742	-0.021032	-0.019768	-0.03154	0.0012171	-0.018517	0.004363		259.861	0.13198	0.19044	0.15469	0.16223	0.16639	0.22484
	73.104	0.34769	0.38133	0.36766	0.25228	0.27923	0.1812		260.861	0.1344	0.18972	0.15673	0.16329	0.16881	0.22676		281.516	0.026836	0.045993	0.029688	0.045901	0.037139	0.067317		384.742	-0.021126	-0.020004	-0.031774	0.0011089	-0.018724	0.0041597		260.861	0.12956	0.18741	0.15198	0.15985	0.16366	0.22175
	73.604	0.34847	0.38249	0.36864	0.25316	0.28026	0.1827		261.861	0.1319	0.18675	0.15392	0.16088	0.16602	0.22362		282.516	0.025946	0.044819	0.028517	0.044938	0.036059	0.065959		385.742	-0.02123	-0.020256	-0.03198	0.0010157	-0.018912	0.0039767		261.861	0.12713	0.18437	0.14922	0.15744	0.16096	0.21867
	74.104	0.34923	0.38361	0.3696	0.25402	0.28126	0.18415		262.861	0.12942	0.18377	0.15113	0.15848	0.16324	0.22049		283.516	0.02514	0.043716	0.027403	0.04404	0.035027	0.064702		386.742	-0.021369	-0.020526	-0.032198	0.00091743	-0.019097	0.0037384		262.861	0.12472	0.18134	0.14648	0.15504	0.15827	0.21562
	74.604	0.34995	0.38469	0.37053	0.25484	0.28223	0.18552		263.861	0.12698	0.18083	0.14838	0.15611	0.16049	0.21739		284.516	0.024384	0.042649	0.026361	0.043205	0.034039	0.063541		387.742	-0.021549	-0.020802	-0.032461	0.00078391	-0.019294	0.0035383		263.861	0.12235	0.17836	0.14377	0.15267	0.15561	0.21263
	75.104	0.35065	0.38573	0.37141	0.25564	0.28316	0.18686		264.861	0.12459	0.1779	0.14567	0.15377	0.15781	0.21433		285.516	0.023656	0.041583	0.025368	0.042438	0.033085	0.062466		388.742	-0.021742	-0.021067	-0.032735	0.00062069	-0.019503	0.0034365		264.861	0.12001	0.17539	0.1411	0.15034	0.15295	0.20962
	75.604	0.35133	0.38675	0.37227	0.25642	0.28407	0.18817		265.861	0.12218	0.17497	0.14297	0.15134	0.1551	0.21123		286.516	0.022979	0.040562	0.024438	0.041733	0.032204	0.061531		389.742	-0.02192	-0.021325	-0.033001	0.00046721	-0.019722	0.0033342		265.861	0.11766	0.17245	0.13839	0.14798	0.15028	0.20658
	76.104	0.35198	0.38774	0.37311	0.25717	0.28494	0.18945		266.861	0.11982	0.17204	0.14028	0.14893	0.15244	0.20815		287.516	0.022349	0.03963	0.023568	0.041076	0.031392	0.060718		390.742	-0.022075	-0.021578	-0.03328	0.00034859	-0.019954	0.0031114		266.861	0.11534	0.16952	0.13571	0.14563	0.14767	0.20352
	76.604	0.3526	0.38868	0.3739	0.25789	0.28578	0.19071		267.861	0.11754	0.16913	0.13769	0.14659	0.14982	0.20517		288.516	0.02174	0.038782	0.022749	0.040453	0.03064	0.059948		391.742	-0.02221	-0.021812	-0.033576	0.00026183	-0.020183	0.0028895		267.861	0.11308	0.16667	0.13309	0.14333	0.14511	0.20053
	77.104	0.35319	0.38959	0.37468	0.25858	0.2866	0.19191		268.861	0.1153	0.16625	0.13511	0.14432	0.14726	0.20225		289.516	0.021144	0.037995	0.021973	0.039856	0.029921	0.059163		392.742	-0.022348	-0.022046	-0.033869	0.00018146	-0.020394	0.0027909		268.861	0.11085	0.16385	0.13054	0.14106	0.14261	0.19759
	77.604	0.35376	0.39046	0.37542	0.25924	0.28739	0.19308		269.861	0.11305	0.16336	0.13248	0.14204	0.14465	0.19934		290.516	0.020585	0.037279	0.021265	0.039294	0.029255	0.058368		393.742	-0.022511	-0.022315	-0.034151	0.0001014	-0.020589	0.0026992		269.861	0.10862	0.16103	0.12796	0.1388	0.14006	0.19458
	78.104	0.3543	0.39131	0.37613	0.25987	0.28815	0.19422		270.861	0.11084	0.16053	0.12988	0.1398	0.14207	0.19645		291.516	0.020069	0.03661	0.020634	0.038775	0.028648	0.057585		394.742	-0.02271	-0.022607	-0.034444	3.2693e-05	-0.02078	0.0025559		270.861	0.10642	0.15825	0.12541	0.13656	0.13754	0.19161
	78.604	0.35482	0.39213	0.37682	0.26048	0.28888	0.19534		271.861	0.10867	0.15777	0.12734	0.13762	0.13953	0.19364		292.516	0.019592	0.035956	0.020069	0.038304	0.028086	0.056872		395.742	-0.022928	-0.022866	-0.034747	-2.8669e-05	-0.020972	0.0023439		271.861	0.10426	0.15549	0.12293	0.13439	0.13508	0.18872
	79.104	0.35531	0.39292	0.37749	0.26108	0.28958	0.19642		272.861	0.10657	0.15508	0.12484	0.13548	0.13704	0.19086		293.516	0.019141	0.035311	0.019549	0.037876	0.027572	0.056278		396.742	-0.023169	-0.023089	-0.035052	-0.00010484	-0.021174	0.0020485		272.861	0.10215	0.15277	0.1205	0.13226	0.13269	0.18597
	79.604	0.35577	0.39367	0.37813	0.26165	0.29026	0.19748		273.861	0.10446	0.15238	0.12234	0.13331	0.13458	0.18803		294.516	0.018744	0.034716	0.019075	0.037516	0.027115	0.055798		397.742	-0.023448	-0.023303	-0.035341	-0.00019423	-0.021393	0.0017054		273.861	0.10005	0.15002	0.11804	0.13011	0.13031	0.18322
	80.104	0.35622	0.39439	0.37873	0.26219	0.29092	0.19851		274.861	0.10239	0.14972	0.11988	0.13117	0.13216	0.18518		295.516	0.018393	0.034176	0.018622	0.037217	0.026703	0.055381		398.742	-0.023733	-0.023527	-0.035586	-0.00027013	-0.021626	0.0013858		274.861	0.097979	0.14731	0.11561	0.12798	0.12789	0.18052
	80.604	0.35664	0.39509	0.37932	0.26272	0.29154	0.19952		275.861	0.10033	0.14711	0.11748	0.12908	0.12979	0.18242		296.516	0.018055	0.033684	0.018171	0.036961	0.02633	0.054981		399.742	-0.023943	-0.023757	-0.035778	-0.00032505	-0.021868	0.001221		275.861	0.095955	0.14464	0.11322	0.12591	0.12552	0.17787
	81.104	0.35703	0.39575	0.37987	0.26322	0.29214	0.20051		276.861	0.098303	0.14454	0.11508	0.12701	0.12741	0.17967		297.516	0.017724	0.033226	0.017712	0.036738	0.025992	0.05452		400.742	-0.024067	-0.024008	-0.035971	-0.00039081	-0.022131	0.0011139		276.861	0.09395	0.14199	0.11084	0.12388	0.1232	0.17527
	81.604	0.3574	0.39639	0.38039	0.2637	0.29271	0.20147		277.861	0.096248	0.14194	0.11269	0.12494	0.12505	0.17692		298.516	0.017407	0.032815	0.017273	0.036547	0.025699	0.054014		401.742	-0.024163	-0.024283	-0.036226	-0.00049348	-0.022414	0.001049		277.861	0.091947	0.13934	0.10847	0.12179	0.1209	0.17267
	82.104	0.35774	0.39699	0.38089	0.26415	0.29326	0.20239		278.861	0.094246	0.13941	0.11034	0.12292	0.12275	0.17423		299.516	0.017108	0.032436	0.016869	0.036379	0.025441	0.053554		402.742	-0.024286	-0.024563	-0.036521	-0.00062622	-0.022667	0.00096172		278.861	0.090008	0.1367	0.10619	0.11974	0.11863	0.17013
	82.604	0.35806	0.39756	0.38136	0.26458	0.29378	0.20329		279.861	0.092296	0.13695	0.10808	0.12095	0.12052	0.17162		300.516	0.016834	0.032077	0.016496	0.036226	0.025203	0.05324		403.742	-0.024437	-0.024839	-0.03679	-0.00077071	-0.022871	0.00067622		279.861	0.0881	0.13411	0.10397	0.11776	0.11642	0.16764
	83.104	0.35834	0.3981	0.3818	0.26499	0.29428	0.20416		280.861	0.090416	0.13456	0.10586	0.11898	0.11832	0.16906		301.516	0.016587	0.031742	0.016147	0.036082	0.024977	0.053113		404.742	-0.024604	-0.025113	-0.037022	-0.00090545	-0.023055	0.00036147		280.861	0.086232	0.13162	0.10178	0.11583	0.11425	0.16518
	83.604	0.35861	0.39861	0.3822	0.26537	0.29474	0.205		281.861	0.088537	0.13217	0.10366	0.11701	0.11615	0.16646		302.516	0.016371	0.031446	0.015832	0.03595	0.024776	0.053081		405.742	-0.024781	-0.025384	-0.037258	-0.0010157	-0.023247	0.00013906		281.861	0.084391	0.12915	0.099599	0.11389	0.11208	0.16265
	84.104	0.35884	0.39909	0.38259	0.26572	0.29518	0.2058		282.861	0.086688	0.12984	0.10155	0.1151	0.11407	0.16395		303.516	0.016169	0.031171	0.01554	0.035827	0.024601	0.053035		406.742	-0.02495	-0.025639	-0.037534	-0.0011228	-0.023426	3.1313e-05		282.861	0.082643	0.12679	0.097489	0.11203	0.10999	0.16017
	84.604	0.35905	0.39955	0.38295	0.26606	0.29559	0.20657		283.861	0.084905	0.12758	0.099495	0.11325	0.11204	0.16151		304.516	0.015965	0.030893	0.015249	0.035707	0.024448	0.052917		407.742	-0.025115	-0.025885	-0.037844	-0.0012829	-0.023567	-5.0424e-05		283.861	0.080939	0.12447	0.095409	0.11022	0.10796	0.1577
	85.104	0.35924	0.39997	0.38327	0.26638	0.29597	0.20731		284.861	0.083186	0.12538	0.097483	0.11146	0.11005	0.15915		305.516	0.015764	0.030605	0.014958	0.035596	0.024312	0.052697		408.742	-0.025284	-0.026122	-0.038165	-0.0015017	-0.023677	-0.00016915		284.861	0.079277	0.12219	0.093362	0.10845	0.10595	0.15524
	85.604	0.3594	0.40036	0.38358	0.26667	0.29633	0.20803		285.861	0.081484	0.12317	0.095489	0.10968	0.10807	0.15684		306.516	0.015577	0.030314	0.014682	0.035497	0.02418	0.05243		409.742	-0.025452	-0.026336	-0.038477	-0.0017052	-0.023812	-0.00040134		285.861	0.077632	0.11992	0.091334	0.1067	0.10392	0.15279
	86.104	0.35954	0.40072	0.38386	0.26694	0.29666	0.20873		286.861	0.07988	0.12106	0.093572	0.108	0.10618	0.15467		307.516	0.015402	0.030026	0.014428	0.035409	0.024033	0.052226		410.742	-0.025594	-0.026542	-0.038795	-0.0018309	-0.024026	-0.00067876		286.861	0.076068	0.11777	0.089384	0.10501	0.10199	0.15045
	86.604	0.35966	0.40105	0.38411	0.26719	0.29697	0.20939		287.861	0.078338	0.11901	0.091709	0.10639	0.10435	0.1526		308.516	0.015234	0.029747	0.01419	0.035321	0.023861	0.052109		411.742	-0.025717	-0.026774	-0.039139	-0.0019001	-0.024306	-0.00076185		287.861	0.074549	0.1157	0.087473	0.10338	0.10012	0.14817
	87.104	0.35976	0.40136	0.38434	0.26743	0.29725	0.21003		288.861	0.076825	0.11703	0.089878	0.10483	0.10254	0.15058		309.516	0.015062	0.029497	0.013978	0.035222	0.023675	0.052014		412.742	-0.02586	-0.027032	-0.039515	-0.0019702	-0.024592	-0.00069251		288.861	0.073069	0.11366	0.085603	0.1018	0.098282	0.14598
	87.604	0.35984	0.40164	0.38455	0.26764	0.29751	0.21064		289.861	0.075353	0.11507	0.088048	0.10329	0.10075	0.14856		310.516	0.014881	0.029278	0.013787	0.0351	0.023494	0.0519		413.742	-0.026042	-0.027274	-0.039888	-0.0020875	-0.024831	-0.00081788		289.861	0.071614	0.11165	0.083751	0.10023	0.09646	0.14381
	88.104	0.3599	0.4019	0.38474	0.26783	0.29775	0.21122		290.861	0.073961	0.11318	0.086331	0.10185	0.099047	0.14662		311.516	0.014689	0.029074	0.013602	0.034954	0.02333	0.051777		414.742	-0.026246	-0.027504	-0.040177	-0.0022443	-0.025044	-0.0012576		290.861	0.070237	0.10975	0.082009	0.098728	0.09475	0.1418
	88.604	0.35994	0.40214	0.3849	0.26801	0.29796	0.21178		291.861	0.072614	0.11134	0.08468	0.10047	0.097387	0.1447		312.516	0.01448	0.028865	0.013408	0.034791	0.023185	0.051646		415.742	-0.02646	-0.02778	-0.04031	-0.0023934	-0.025262	-0.0016434		291.861	0.068896	0.10792	0.080337	0.097286	0.093094	0.13989
	89.104	0.35997	0.40235	0.38504	0.26817	0.29815	0.21231		292.861	0.071289	0.10955	0.083066	0.099112	0.095756	0.14279		313.516	0.014268	0.028654	0.013207	0.034643	0.02306	0.051542		416.742	-0.026675	-0.028128	-0.040313	-0.0025157	-0.025496	-0.0018526		292.861	0.067581	0.10611	0.078706	0.095869	0.09148	0.13803
	89.604	0.35998	0.40254	0.38517	0.26832	0.29832	0.21281		293.861	0.070002	0.1078	0.081478	0.097784	0.094164	0.14088		314.516	0.014057	0.028438	0.013	0.034529	0.022944	0.051491		417.742	-0.026864	-0.028478	-0.040353	-0.002646	-0.025742	-0.0020453		293.861	0.06628	0.10435	0.07713	0.094486	0.089909	0.13618
	90.104	0.35997	0.40271	0.38527	0.26845	0.29848	0.2133		294.861	0.068784	0.10612	0.079976	0.096514	0.092674	0.13909		315.516	0.013852	0.028212	0.012775	0.034455	0.022826	0.05147		418.742	-0.027018	-0.028777	-0.040585	-0.002816	-0.025991	-0.0022308		294.861	0.065064	0.1027	0.07565	0.09316	0.088443	0.13442
	90.604	0.35995	0.40287	0.38536	0.26856	0.29861	0.21376		295.861	0.067603	0.10451	0.078508	0.095308	0.091242	0.1374		316.516	0.013653	0.027983	0.012524	0.034407	0.022696	0.05145		419.742	-0.027152	-0.029025	-0.040995	-0.002999	-0.026211	-0.0024115		295.861	0.063895	0.10112	0.074223	0.091902	0.087036	0.13275
	91.104	0.35991	0.403	0.38543	0.26866	0.29873	0.2142		296.861	0.06644	0.1029	0.077056	0.094137	0.089829	0.13575		317.516	0.013466	0.027767	0.01225	0.034363	0.022558	0.051386		420.742	-0.027289	-0.029231	-0.04144	-0.0031526	-0.026377	-0.0025623		296.861	0.062744	0.099538	0.072824	0.09066	0.085663	0.1311
	91.604	0.35986	0.40312	0.38548	0.26875	0.29883	0.21462		297.861	0.065301	0.10134	0.075616	0.092984	0.088461	0.13417		318.516	0.013289	0.027564	0.011957	0.034305	0.022406	0.051237		421.742	-0.027434	-0.02942	-0.041832	-0.0032765	-0.026524	-0.0025454		297.861	0.061632	0.098016	0.071471	0.089441	0.084347	0.12948
	92.104	0.3598	0.40321	0.38552	0.26882	0.29891	0.21502		298.861	0.064224	0.099896	0.074254	0.091892	0.087166	0.1327		319.516	0.013123	0.027362	0.01165	0.034228	0.022231	0.051047		422.742	-0.027589	-0.029627	-0.042188	-0.0034013	-0.026718	-0.002448		298.861	0.060575	0.096575	0.070183	0.0883	0.083105	0.12797
	92.604	0.35972	0.40329	0.38554	0.26888	0.29897	0.21539		299.861	0.063207	0.098512	0.072986	0.090846	0.085908	0.13132		320.516	0.012967	0.027149	0.011347	0.034146	0.022035	0.050881		423.742	-0.027762	-0.029877	-0.042525	-0.0035649	-0.026978	-0.0026698		299.861	0.059561	0.095186	0.068944	0.087222	0.081914	0.12656
	93.104	0.35963	0.40335	0.38554	0.26892	0.29901	0.21575		300.861	0.062195	0.097156	0.071719	0.089803	0.084661	0.1299		321.516	0.012817	0.026914	0.011069	0.034076	0.02183	0.050746		424.742	-0.027953	-0.030165	-0.042828	-0.0037756	-0.027247	-0.0032945		300.861	0.058548	0.093816	0.067707	0.086159	0.080727	0.12516
	93.604	0.35952	0.40339	0.38552	0.26894	0.29904	0.21609		301.861	0.061212	0.095843	0.070497	0.088778	0.083441	0.12848		322.516	0.012654	0.026646	0.010808	0.034022	0.021625	0.050666		425.742	-0.028158	-0.030496	-0.043109	-0.0039877	-0.027492	-0.0038516		301.861	0.057551	0.092474	0.066509	0.085151	0.079569	0.12376
	94.104	0.3594	0.40341	0.38549	0.26896	0.29905	0.2164		302.861	0.060288	0.09459	0.069343	0.087805	0.082305	0.12709		323.516	0.012463	0.026341	0.010539	0.033975	0.021427	0.050683		426.742	-0.028364	-0.030867	-0.043393	-0.0041389	-0.027732	-0.0040719		302.861	0.056609	0.091202	0.065367	0.084215	0.078483	0.12242
	94.604	0.35927	0.40341	0.38544	0.26895	0.29904	0.21669		303.861	0.059411	0.093398	0.068226	0.086875	0.08124	0.12573		324.516	0.012243	0.026022	0.010252	0.033913	0.021246	0.050751		427.742	-0.028558	-0.031209	-0.043686	-0.0042263	-0.027979	-0.004095		303.861	0.055703	0.089998	0.064268	0.083325	0.07744	0.12111
	95.104	0.35912	0.40339	0.38538	0.26894	0.29902	0.21697		304.861	0.058549	0.092227	0.067144	0.085973	0.080186	0.12441		325.516	0.012007	0.025717	0.0099466	0.033823	0.021081	0.050735		428.742	-0.028716	-0.031447	-0.043954	-0.004295	-0.028187	-0.0041765		304.861	0.054811	0.088802	0.063195	0.08244	0.076422	0.11984
	95.604	0.35895	0.40335	0.3853	0.2689	0.29898	0.21723		305.861	0.057726	0.091115	0.066114	0.085117	0.07919	0.12321		326.516	0.011769	0.025429	0.0096198	0.033698	0.020918	0.050574		429.742	-0.028835	-0.03161	-0.044193	-0.0043699	-0.028348	-0.0043204		305.861	0.053957	0.087654	0.062175	0.081595	0.075471	0.11865
	96.104	0.35878	0.40328	0.3852	0.26886	0.29891	0.21746		306.861	0.05694	0.090061	0.065129	0.084319	0.078273	0.1221		327.516	0.011529	0.025146	0.0092698	0.033545	0.020741	0.050297		430.742	-0.028935	-0.031786	-0.044431	-0.0044448	-0.0285	-0.0044812		306.861	0.053139	0.086553	0.061213	0.080819	0.07456	0.11754
	96.604	0.35858	0.4032	0.38508	0.26879	0.29883	0.21767		307.861	0.056186	0.089045	0.064178	0.083562	0.077396	0.12107		328.516	0.011294	0.024864	0.0089291	0.033383	0.020549	0.050002		431.742	-0.029057	-0.032042	-0.044673	-0.0045236	-0.028689	-0.0047058		307.861	0.052353	0.085475	0.060272	0.080076	0.073674	0.11647
	97.104	0.35837	0.4031	0.38495	0.26871	0.29873	0.21787		308.861	0.055437	0.088064	0.063249	0.082826	0.076542	0.12009		329.516	0.011055	0.024567	0.0086003	0.033218	0.020347	0.049767		432.742	-0.029212	-0.032381	-0.044889	-0.004627	-0.028914	-0.0050059		308.861	0.051595	0.084422	0.059338	0.079347	0.07281	0.11541
	97.604	0.35815	0.40297	0.38479	0.26862	0.29862	0.21804		309.861	0.05473	0.087139	0.062378	0.082131	0.075748	0.11917		330.516	0.010797	0.024245	0.008278	0.033047	0.020133	0.049626		433.742	-0.029385	-0.032754	-0.045073	-0.0047731	-0.029146	-0.0051243		309.861	0.050878	0.083415	0.058457	0.078662	0.071992	0.11443
	98.104	0.35791	0.40283	0.38462	0.2685	0.29848	0.21819		310.861	0.054052	0.086257	0.061541	0.081481	0.075009	0.11828		331.516	0.010515	0.023908	0.0079601	0.032861	0.019901	0.049578		434.742	-0.029564	-0.033099	-0.045282	-0.0049545	-0.029377	-0.0050531		310.861	0.050196	0.082446	0.057599	0.078019	0.071206	0.11351
	98.604	0.35765	0.40266	0.38443	0.26838	0.29833	0.21832		311.861	0.053389	0.0854	0.060734	0.08086	0.074301	0.11739		332.516	0.010231	0.023578	0.0076633	0.032669	0.019661	0.049564		435.742	-0.029732	-0.033372	-0.045571	-0.0051217	-0.029613	-0.0051011		311.861	0.049538	0.081508	0.056751	0.077404	0.070448	0.11262
	99.104	0.35737	0.40247	0.38423	0.26823	0.29815	0.21843		312.861	0.052743	0.084574	0.059948	0.080259	0.073616	0.11654		333.516	0.0099542	0.023262	0.0073745	0.032474	0.019408	0.049498		436.742	-0.029884	-0.033602	-0.045913	-0.0052564	-0.029855	-0.0055256		312.861	0.0489	0.080613	0.055936	0.076812	0.069722	0.11176
	99.604	0.35707	0.40225	0.384	0.26807	0.29796	0.21852		313.861	0.052143	0.083801	0.059218	0.079696	0.072986	0.11575		334.516	0.0096914	0.02295	0.0070787	0.032281	0.019138	0.049315		437.742	-0.03002	-0.033817	-0.046235	-0.0053806	-0.030094	-0.0060684		313.861	0.048303	0.079768	0.055172	0.076264	0.069047	0.11098
	100.104	0.35675	0.40201	0.38375	0.26789	0.29774	0.21859		314.861	0.051576	0.083055	0.058534	0.079157	0.072382	0.11503		335.516	0.0094452	0.022626	0.0067714	0.032095	0.018851	0.049002		438.742	-0.030152	-0.034013	-0.046486	-0.0055113	-0.030322	-0.0062919		314.861	0.04773	0.078976	0.054451	0.075743	0.068415	0.11023
	100.604	0.35641	0.40175	0.38348	0.2677	0.2975	0.21864		315.861	0.051021	0.082317	0.057864	0.078625	0.071792	0.11435		336.516	0.0092185	0.022292	0.0064554	0.031931	0.018566	0.048634		439.742	-0.030283	-0.034183	-0.046671	-0.0056323	-0.030539	-0.0062702		315.861	0.047174	0.078227	0.053759	0.07522	0.067809	0.10949
	101.104	0.35606	0.40146	0.38319	0.26749	0.29724	0.21867		316.861	0.050483	0.0816	0.057223	0.078116	0.071232	0.11371		337.516	0.0089952	0.021948	0.0061194	0.031781	0.018281	0.048284		440.742	-0.030414	-0.034361	-0.046852	-0.0057407	-0.030751	-0.0064394		316.861	0.046642	0.077511	0.053096	0.07471	0.067236	0.10873
	101.604	0.35568	0.40116	0.38288	0.26726	0.29697	0.21867		317.861	0.049983	0.080919	0.056622	0.077634	0.070704	0.1131		338.516	0.008761	0.021596	0.0057595	0.03163	0.017994	0.047991		441.742	-0.030558	-0.034584	-0.047087	-0.0058445	-0.030961	-0.0067564		317.861	0.046144	0.076845	0.052479	0.074224	0.066703	0.108
	102.104	0.35529	0.40083	0.38256	0.26702	0.29667	0.21865		318.861	0.049518	0.080258	0.056041	0.07717	0.070194	0.11251		339.516	0.0085223	0.021255	0.0053863	0.031471	0.017718	0.047771		442.742	-0.030726	-0.03485	-0.047379	-0.0059382	-0.031157	-0.0069986		318.861	0.045668	0.076216	0.051888	0.073753	0.066192	0.10729
	102.604	0.35489	0.40047	0.38221	0.26676	0.29635	0.21861		319.861	0.049062	0.079601	0.05546	0.076712	0.069699	0.11191		340.516	0.0082835	0.020939	0.0050026	0.0313	0.017457	0.047605		443.742	-0.030911	-0.035109	-0.047671	-0.0060184	-0.03135	-0.0072774		319.861	0.045196	0.07559	0.051298	0.073284	0.065687	0.10659
	103.104	0.35447	0.4001	0.38185	0.26649	0.29602	0.21855		320.861	0.048628	0.078966	0.054897	0.07628	0.069236	0.11135		341.516	0.0080435	0.020635	0.0045953	0.031115	0.017199	0.047451		444.742	-0.031082	-0.035344	-0.047907	-0.0061039	-0.031558	-0.0076154		320.861	0.044744	0.074998	0.050726	0.072839	0.065212	0.10596
	103.604	0.35403	0.39971	0.38147	0.26621	0.29567	0.21847		321.861	0.048225	0.078361	0.054354	0.075889	0.068798	0.11084		342.516	0.0077944	0.020322	0.004162	0.030907	0.016923	0.047259		445.742	-0.031229	-0.035585	-0.048096	-0.0062247	-0.031774	-0.0078879		321.861	0.044314	0.074439	0.05017	0.072422	0.064767	0.10542
	104.104	0.35358	0.39931	0.38107	0.26591	0.29531	0.21836		322.861	0.047839	0.077785	0.053809	0.075526	0.068375	0.11036		343.516	0.0075371	0.020004	0.0037343	0.030694	0.016639	0.04699		446.742	-0.031378	-0.035845	-0.048294	-0.0063817	-0.031975	-0.0079934		322.861	0.043903	0.073896	0.04963	0.072021	0.064334	0.10494
	104.604	0.35311	0.39889	0.38066	0.2656	0.29493	0.21824		323.861	0.047453	0.077236	0.053249	0.075183	0.067955	0.10992		344.516	0.0072731	0.01967	0.0033253	0.030483	0.016346	0.046647		447.742	-0.031551	-0.036111	-0.048552	-0.0065579	-0.032172	-0.0080864		323.861	0.043503	0.073356	0.049093	0.071627	0.063906	0.10453
	105.104	0.35262	0.39845	0.38022	0.26527	0.29453	0.2181		324.861	0.047076	0.076728	0.052716	0.074877	0.067547	0.10954		345.516	0.0069957	0.019321	0.0029351	0.03027	0.016043	0.046274		448.742	-0.031725	-0.036365	-0.048854	-0.0067068	-0.032377	-0.0083028		324.861	0.043127	0.072835	0.048572	0.071255	0.0635	0.10417
	105.604	0.35212	0.39799	0.37977	0.26493	0.29412	0.21793		325.861	0.046709	0.07626	0.052214	0.074602	0.06715	0.10918		346.516	0.0066979	0.018958	0.0025566	0.030046	0.015732	0.045906		449.742	-0.031862	-0.036604	-0.04914	-0.0067916	-0.032584	-0.0085223		325.861	0.042773	0.072333	0.048076	0.070911	0.063117	0.10382
	106.104	0.35161	0.39752	0.3793	0.26458	0.2937	0.21775		326.861	0.046344	0.075815	0.051723	0.074341	0.066757	0.10883		347.516	0.006391	0.018604	0.0021931	0.029817	0.015423	0.04559		450.742	-0.031971	-0.036844	-0.049381	-0.0068379	-0.032782	-0.0087724		326.861	0.042438	0.071843	0.047595	0.070583	0.062742	0.10346
	106.604	0.35109	0.39704	0.37883	0.26422	0.29325	0.21754		327.861	0.04597	0.075378	0.051238	0.074082	0.066369	0.10849		348.516	0.0060808	0.018259	0.0018326	0.029585	0.01512	0.045344		451.742	-0.032085	-0.037076	-0.049609	-0.0068963	-0.032989	-0.0089668		327.861	0.042112	0.071358	0.047116	0.070268	0.062366	0.1031
	107.104	0.35055	0.39654	0.37834	0.26385	0.2928	0.21732		328.861	0.045605	0.074968	0.050784	0.073834	0.066006	0.10817		349.516	0.0057618	0.017912	0.0014567	0.029347	0.014813	0.04515		452.742	-0.032223	-0.037264	-0.049858	-0.0069955	-0.033232	-0.0090833		328.861	0.041805	0.070896	0.046662	0.069985	0.062017	0.10277
	107.604	0.35001	0.39603	0.37784	0.26347	0.29233	0.21708		329.861	0.045249	0.074582	0.050352	0.073589	0.06566	0.10786		350.516	0.0054321	0.017552	0.0010615	0.029097	0.014491	0.044932		453.742	-0.032372	-0.037395	-0.050118	-0.0071343	-0.033492	-0.0092713		329.861	0.041514	0.070458	0.046227	0.069734	0.06169	0.10247
	108.104	0.34944	0.39549	0.37732	0.26307	0.29185	0.21683		330.861	0.044893	0.074203	0.049925	0.073338	0.065325	0.10755		351.516	0.0051086	0.017181	0.00069368	0.028851	0.014175	0.044644		454.742	-0.032516	-0.037516	-0.050376	-0.0073017	-0.033737	-0.0095355		330.861	0.041225	0.070022	0.045797	0.0695	0.061369	0.1022
	108.604	0.34887	0.39495	0.37679	0.26267	0.29135	0.21656		331.861	0.044534	0.073823	0.049504	0.073086	0.065	0.10725		352.516	0.0047849	0.016784	0.00034873	0.028613	0.013854	0.044314		455.742	-0.032661	-0.03768	-0.050648	-0.0074744	-0.033949	-0.0097853		331.861	0.040932	0.069594	0.045376	0.069287	0.061057	0.10192
	109.104	0.34828	0.39439	0.37625	0.26225	0.29083	0.21627		332.861	0.044184	0.073455	0.049097	0.072843	0.064695	0.10698		353.516	0.0044586	0.016349	8.3268e-06	0.028374	0.01352	0.043937		456.742	-0.032808	-0.037915	-0.050946	-0.0076274	-0.034129	-0.0099428		332.861	0.040642	0.069198	0.044969	0.069097	0.060769	0.10163
	109.604	0.34768	0.39381	0.37568	0.26182	0.29031	0.21596		333.861	0.043844	0.073091	0.048699	0.072611	0.064408	0.10673		354.516	0.0041339	0.015895	-0.00033561	0.028141	0.013173	0.043511		457.742	-0.032951	-0.038185	-0.051226	-0.0077503	-0.034278	-0.010138		333.861	0.040356	0.068819	0.044569	0.068916	0.060492	0.10133
	110.104	0.34707	0.3932	0.3751	0.26138	0.28976	0.21564		334.861	0.043512	0.072721	0.048299	0.072386	0.064129	0.1065		355.516	0.0038225	0.015447	-0.00068151	0.027917	0.012828	0.043099		458.742	-0.033097	-0.038462	-0.05146	-0.0078568	-0.034412	-0.010418		334.861	0.040054	0.068443	0.044165	0.068731	0.060219	0.10099
	110.604	0.34643	0.39258	0.37451	0.26092	0.2892	0.21529		335.861	0.043191	0.072357	0.047911	0.072175	0.063862	0.10628		356.516	0.0035232	0.015011	-0.0010359	0.027693	0.012484	0.042744		459.742	-0.033258	-0.038739	-0.051661	-0.0079606	-0.034572	-0.0106		335.861	0.039747	0.068082	0.043769	0.068542	0.059947	0.10064
	111.104	0.34579	0.39194	0.3739	0.26045	0.28863	0.21493		336.861	0.042882	0.072001	0.047529	0.071978	0.063612	0.10606		357.516	0.0032319	0.014591	-0.0014129	0.027456	0.012139	0.042431		460.742	-0.03342	-0.039007	-0.051867	-0.008079	-0.034778	-0.010782		336.861	0.039439	0.06773	0.043381	0.068348	0.059689	0.10033
	111.604	0.34514	0.39129	0.37327	0.25997	0.28805	0.21455		337.861	0.042583	0.07165	0.047152	0.07179	0.063372	0.10582		358.516	0.0029582	0.014203	-0.0018034	0.027204	0.011799	0.04212		461.742	-0.033565	-0.039267	-0.052125	-0.0082279	-0.035015	-0.01115		337.861	0.039128	0.067381	0.042998	0.068143	0.059436	0.10006
	112.104	0.34448	0.39061	0.37264	0.25948	0.28744	0.21415		338.861	0.042288	0.071289	0.046773	0.071598	0.063139	0.10556		359.516	0.0026946	0.013839	-0.0022064	0.026936	0.011463	0.041751		462.742	-0.033696	-0.039518	-0.05243	-0.0083775	-0.035272	-0.011406		338.861	0.038815	0.067032	0.042614	0.067922	0.059177	0.099844
	112.604	0.3438	0.38991	0.37199	0.25897	0.28682	0.21374		339.861	0.041998	0.070938	0.0464	0.071406	0.062918	0.10529		360.516	0.0024294	0.013477	-0.0026245	0.026659	0.011123	0.041324		463.742	-0.033835	-0.039749	-0.052722	-0.0084746	-0.035548	-0.011396		339.861	0.03851	0.066692	0.042242	0.067696	0.058925	0.099674
	113.104	0.34312	0.3892	0.37133	0.25846	0.28619	0.21331		340.861	0.041715	0.070595	0.046033	0.071213	0.062711	0.10502		361.516	0.0021525	0.013108	-0.0030607	0.02638	0.010768	0.040896		464.742	-0.033985	-0.039945	-0.052941	-0.0085151	-0.035806	-0.011562		340.861	0.038217	0.06636	0.041878	0.067469	0.058678	0.099516
	113.604	0.34242	0.38848	0.37065	0.25793	0.28554	0.21287		341.861	0.041433	0.070249	0.045662	0.071011	0.062505	0.10474		362.516	0.0018759	0.01275	-0.0034959	0.026117	0.010416	0.040572		465.742	-0.034144	-0.040133	-0.053116	-0.0085679	-0.036044	-0.011797		341.861	0.037928	0.066034	0.041512	0.067235	0.058427	0.099335
	114.104	0.34171	0.38773	0.36996	0.25739	0.28487	0.21242		342.861	0.041144	0.069894	0.045281	0.070796	0.06229	0.10446		363.516	0.0016005	0.012394	-0.0039344	0.025862	0.010068	0.040341		466.742	-0.03431	-0.040343	-0.053315	-0.0086997	-0.036289	-0.011944		342.861	0.037642	0.065701	0.041139	0.066999	0.058169	0.099098
	114.604	0.34099	0.38696	0.36925	0.25683	0.28418	0.21195		343.861	0.040858	0.069545	0.044906	0.070584	0.062075	0.10422		364.516	0.0013211	0.012025	-0.0043809	0.025603	0.009722	0.04013		467.742	-0.034472	-0.040555	-0.053566	-0.0088907	-0.036533	-0.012092		343.861	0.037367	0.065372	0.04077	0.066777	0.057915	0.098807
	115.104	0.34026	0.38619	0.36853	0.25626	0.28347	0.21146		344.861	0.040572	0.069193	0.044523	0.070371	0.061854	0.10402		365.516	0.0010314	0.011635	-0.0048471	0.025332	0.0093778	0.039879		468.742	-0.034623	-0.040739	-0.053832	-0.0090459	-0.036728	-0.01228		344.861	0.037097	0.065049	0.040394	0.06656	0.057659	0.098477
	115.604	0.33952	0.3854	0.3678	0.25568	0.28276	0.21095		345.861	0.040287	0.068832	0.044133	0.070157	0.06162	0.10387		366.516	0.00074847	0.011237	-0.0053004	0.02507	0.0090498	0.039558		469.742	-0.034758	-0.040901	-0.054081	-0.0091271	-0.036871	-0.012567		345.861	0.036826	0.064719	0.040004	0.066344	0.057399	0.098123
	116.104	0.33876	0.3846	0.36703	0.2551	0.28202	0.21042		346.861	0.039993	0.068455	0.043737	0.069943	0.061369	0.10376		367.516	0.0004719	0.010827	-0.0057381	0.024821	0.0087278	0.039155		470.742	-0.034876	-0.041093	-0.054327	-0.009181	-0.037014	-0.01291		346.861	0.036548	0.064382	0.039599	0.066134	0.057134	0.097792
	116.604	0.33799	0.38378	0.36626	0.25449	0.28127	0.20987		347.861	0.039701	0.068091	0.043344	0.069743	0.061113	0.10364		368.516	0.0001928	0.010407	-0.0061594	0.02458	0.0083996	0.038737		471.742	-0.034987	-0.041341	-0.054586	-0.0092837	-0.037185	-0.013079		347.861	0.036273	0.064048	0.039202	0.065935	0.056875	0.097518
	117.104	0.33721	0.38294	0.36549	0.25387	0.28051	0.20931		348.861	0.039412	0.067737	0.042955	0.069551	0.060854	0.1035		369.516	-7.734e-05	0.010005	-0.0065481	0.024357	0.0080788	0.038407		472.742	-0.035115	-0.041634	-0.054862	-0.0094448	-0.037376	-0.013106		348.861	0.035996	0.063713	0.038801	0.065741	0.056614	0.097291
	117.604	0.33642	0.38208	0.36469	0.25325	0.27974	0.20872		349.861	0.039108	0.067372	0.042557	0.069359	0.060583	0.10331		370.516	-0.00033651	0.0096214	-0.0069155	0.024148	0.0077637	0.038169		473.742	-0.035255	-0.041947	-0.055129	-0.0096068	-0.0376	-0.013178		349.861	0.035706	0.063367	0.038382	0.065542	0.056346	0.09709
	118.104	0.33561	0.38121	0.36388	0.25261	0.27897	0.20812		350.861	0.038791	0.067001	0.042159	0.069167	0.060311	0.10306		371.516	-0.00059867	0.0092396	-0.0072762	0.023939	0.007451	0.037947		474.742	-0.03538	-0.042265	-0.055343	-0.0097266	-0.03785	-0.013414		350.861	0.03541	0.063011	0.037957	0.06534	0.05607	0.096891
	118.604	0.3348	0.38032	0.36305	0.25196	0.27819	0.2075		351.861	0.038475	0.066636	0.041767	0.068975	0.060043	0.1028		372.516	-0.00087661	0.0088234	-0.0076539	0.023727	0.0071279	0.037655		475.742	-0.035475	-0.042575	-0.055502	-0.009831	-0.038085	-0.013732		351.861	0.035116	0.06265	0.037535	0.06514	0.055791	0.096675
	119.104	0.33396	0.37941	0.36219	0.25129	0.27737	0.20687		352.861	0.038162	0.066267	0.041378	0.068775	0.059777	0.10253		373.516	-0.0011466	0.0083822	-0.0080383	0.023525	0.0068029	0.037281		476.742	-0.035563	-0.042859	-0.055652	-0.0099513	-0.038281	-0.013902		352.861	0.034819	0.062286	0.03711	0.064937	0.055503	0.096434
	119.604	0.33312	0.37848	0.36134	0.25059	0.27655	0.20622		353.861	0.037834	0.065879	0.040975	0.06856	0.059502	0.10227		374.516	-0.0014034	0.0079316	-0.0084221	0.023328	0.0064691	0.036891		477.742	-0.035678	-0.043075	-0.05584	-0.010066	-0.038452	-0.014115		353.861	0.03451	0.061904	0.036664	0.064724	0.0552	0.096161
	120.104	0.33228	0.37754	0.36047	0.2499	0.27572	0.20555		354.861	0.037504	0.065483	0.040571	0.068336	0.05923	0.10201		375.516	-0.0016539	0.007479	-0.0088	0.023123	0.0061256	0.036599		478.742	-0.035818	-0.043212	-0.056059	-0.010145	-0.03861	-0.014427		354.861	0.0342	0.061516	0.036227	0.064503	0.054894	0.095878
	120.604	0.33142	0.37658	0.35958	0.2492	0.27487	0.20489		355.861	0.037185	0.065081	0.040177	0.068099	0.058958	0.10174		376.516	-0.0018989	0.0070322	-0.0091761	0.022899	0.0057801	0.036471		479.742	-0.03596	-0.043338	-0.056293	-0.01021	-0.03877	-0.014491		355.861	0.033894	0.061126	0.035796	0.064279	0.054586	0.095617
	121.104	0.33055	0.37561	0.35868	0.24849	0.27402	0.20419		356.861	0.036865	0.064668	0.039783	0.067841	0.058672	0.10145		377.516	-0.0021323	0.006626	-0.0095358	0.022664	0.0054532	0.036405		480.742	-0.036083	-0.04352	-0.056542	-0.0103	-0.038947	-0.01444		356.861	0.033577	0.060731	0.03536	0.064052	0.054271	0.095378
	121.604	0.32968	0.37462	0.35777	0.24777	0.27315	0.20349		357.861	0.036528	0.064233	0.039377	0.067559	0.058369	0.10113		378.516	-0.0023676	0.0062565	-0.0098999	0.022423	0.0051381	0.036214		481.742	-0.03619	-0.043769	-0.05682	-0.01042	-0.039141	-0.014716		357.861	0.033246	0.06033	0.034913	0.063817	0.053942	0.095162
	122.104	0.32879	0.37362	0.35684	0.24705	0.27227	0.20277		358.861	0.036194	0.0638	0.038983	0.067278	0.058069	0.10082		379.516	-0.0026182	0.0059056	-0.010293	0.02218	0.0048223	0.035786		482.742	-0.036298	-0.044037	-0.057098	-0.010538	-0.039343	-0.01507		358.861	0.032924	0.05994	0.034481	0.063585	0.053616	0.094975
	122.604	0.32791	0.37261	0.3559	0.24632	0.27139	0.20203		359.861	0.035863	0.06337	0.038594	0.066995	0.057762	0.10056		380.516	-0.0028848	0.0055682	-0.010714	0.021947	0.0045097	0.035173		483.742	-0.036428	-0.044294	-0.057353	-0.010629	-0.039564	-0.015127		359.861	0.0326	0.059554	0.034052	0.063349	0.053291	0.09479
	123.104	0.327	0.37159	0.35493	0.24559	0.2705	0.20128		360.861	0.035524	0.062936	0.038193	0.066707	0.057443	0.10034		381.516	-0.0031664	0.0052371	-0.011157	0.021724	0.0041997	0.034598		484.742	-0.036581	-0.044542	-0.057573	-0.010704	-0.03981	-0.015219		360.861	0.032268	0.059165	0.033618	0.0631	0.052963	0.094563
	123.604	0.32609	0.37055	0.35394	0.24484	0.2696	0.20052		361.861	0.035179	0.062504	0.037779	0.066424	0.057115	0.10015		382.516	-0.0034695	0.0048924	-0.011608	0.021499	0.0038846	0.034211		485.742	-0.036724	-0.044774	-0.057764	-0.010805	-0.040046	-0.015699		361.861	0.031932	0.058764	0.033184	0.062838	0.052636	0.094266
	124.104	0.32518	0.36951	0.35294	0.24409	0.26869	0.19974		362.861	0.034838	0.062092	0.037366	0.066157	0.056788	0.099957		383.516	-0.0038093	0.0045168	-0.012061	0.021262	0.0035524	0.034007		486.742	-0.036836	-0.045008	-0.057978	-0.010946	-0.040251	-0.016003		362.861	0.031604	0.058363	0.03276	0.062569	0.052318	0.093897
	124.604	0.32426	0.36847	0.35192	0.24333	0.26777	0.19896		363.861	0.034491	0.061683	0.036937	0.065897	0.056458	0.09973		384.516	-0.0041559	0.0041251	-0.012476	0.021025	0.003221	0.033885		487.742	-0.036932	-0.045269	-0.058253	-0.011104	-0.040426	-0.016067		363.861	0.031277	0.057963	0.032336	0.062288	0.052001	0.093473
	125.104	0.32332	0.36742	0.35088	0.24258	0.26684	0.19817		364.861	0.034125	0.061258	0.036478	0.065637	0.05611	0.099444		385.516	-0.0044957	0.0037254	-0.012861	0.020792	0.0028935	0.033723		488.742	-0.037034	-0.045534	-0.058562	-0.011261	-0.040581	-0.016235		364.861	0.030942	0.057548	0.031897	0.061988	0.051678	0.093018
	125.604	0.3224	0.36636	0.34985	0.24182	0.2659	0.19736		365.861	0.033758	0.060843	0.036003	0.065379	0.055754	0.099124		386.516	-0.0048205	0.0033221	-0.013229	0.020561	0.0025695	0.033461		489.742	-0.037138	-0.045736	-0.058826	-0.011406	-0.040735	-0.016486		365.861	0.030608	0.057127	0.031455	0.061686	0.051355	0.092593
	126.104	0.32147	0.36528	0.34881	0.24105	0.26495	0.19655		366.861	0.033398	0.060436	0.035521	0.065119	0.055395	0.098795		387.516	-0.0051267	0.0029223	-0.013593	0.020323	0.0022557	0.033136		490.742	-0.03725	-0.045871	-0.05904	-0.011527	-0.04091	-0.0167		366.861	0.030276	0.056707	0.031015	0.061385	0.051031	0.092232
	126.604	0.32053	0.3642	0.34777	0.24028	0.264	0.19572		367.861	0.033037	0.060016	0.035033	0.064846	0.055023	0.098462		388.516	-0.0054064	0.0025431	-0.013945	0.02008	0.0019595	0.03285		491.742	-0.037394	-0.046	-0.059251	-0.011607	-0.04111	-0.017023		367.861	0.02994	0.056285	0.030573	0.061084	0.050704	0.091924
	127.104	0.31958	0.36311	0.34673	0.23949	0.26303	0.1949		368.861	0.032667	0.059569	0.034525	0.064551	0.054628	0.098125		389.516	-0.0056709	0.0021736	-0.014294	0.019828	0.001662	0.032621		492.742	-0.037569	-0.046177	-0.05946	-0.011662	-0.04133	-0.017299		368.861	0.029589	0.055848	0.030116	0.060775	0.050358	0.091639
	127.604	0.31861	0.36201	0.34568	0.2387	0.26205	0.19406		369.861	0.032307	0.059128	0.034018	0.064251	0.054234	0.0978		390.516	-0.0059346	0.0017983	-0.014643	0.01957	0.0013516	0.032382		493.742	-0.037743	-0.04641	-0.059632	-0.011735	-0.041575	-0.017343		369.861	0.02924	0.055422	0.029665	0.060475	0.050007	0.091357
	128.104	0.31765	0.3609	0.34462	0.2379	0.26107	0.1932		370.861	0.031959	0.058685	0.033525	0.063938	0.053845	0.09748		391.516	-0.0061976	0.001418	-0.014981	0.019328	0.0010311	0.03204		494.742	-0.037898	-0.046693	-0.059774	-0.011848	-0.041838	-0.017469		370.861	0.028883	0.055003	0.029209	0.060181	0.049649	0.09105
	128.604	0.31668	0.35977	0.34356	0.23708	0.26007	0.19233		371.861	0.031608	0.058218	0.033032	0.063611	0.053451	0.097153		392.516	-0.0064455	0.0010546	-0.015302	0.019117	0.00072446	0.031631		495.742	-0.038049	-0.047013	-0.059957	-0.011993	-0.04209	-0.017737		371.861	0.028518	0.054578	0.028738	0.059885	0.049282	0.090708
	129.104	0.3157	0.35863	0.34249	0.23626	0.25907	0.19144		372.861	0.031253	0.057741	0.032533	0.063279	0.053053	0.096814		393.516	-0.0066827	0.00071581	-0.015627	0.018922	0.00044092	0.031277		496.742	-0.038216	-0.047293	-0.060211	-0.01215	-0.042295	-0.017895		372.861	0.028145	0.054143	0.028255	0.059584	0.0489	0.090343
	129.604	0.31471	0.35749	0.3414	0.23544	0.25806	0.19055		373.861	0.030904	0.057289	0.032049	0.062955	0.052671	0.096473		394.516	-0.0069223	0.00040184	-0.015983	0.018722	0.00018082	0.031002		497.742	-0.038398	-0.047497	-0.060499	-0.012302	-0.042474	-0.017985		373.861	0.027778	0.053714	0.027794	0.059285	0.048527	0.089986
	130.104	0.31371	0.35635	0.34031	0.2346	0.25703	0.18964		374.861	0.030555	0.056847	0.031567	0.06263	0.052297	0.096125		395.516	-0.0071629	0.00012367	-0.016371	0.018502	-5.718e-05	0.030726		498.742	-0.038569	-0.047668	-0.060779	-0.01242	-0.042657	-0.018269		374.861	0.027411	0.053284	0.027339	0.058984	0.048154	0.08964
	130.604	0.31271	0.35518	0.3392	0.23377	0.25599	0.18873		375.861	0.030186	0.056392	0.031075	0.062297	0.051917	0.095764		396.516	-0.0074137	-0.00013019	-0.016786	0.018259	-0.00028598	0.030387		499.742	-0.038728	-0.047872	-0.061028	-0.012496	-0.042854	-0.018662		375.861	0.027029	0.052837	0.026871	0.058671	0.047762	0.089307
	131.104	0.31171	0.35401	0.33809	0.23291	0.25496	0.1878		376.861	0.02981	0.055941	0.030588	0.061969	0.05154	0.095409		397.516	-0.0076881	-0.00038987	-0.017218	0.018006	-0.00051779	0.029981		500.742	-0.038892	-0.048125	-0.06124	-0.012554	-0.04306	-0.018926		376.861	0.026647	0.052385	0.026408	0.058351	0.04737	0.088987
	131.604	0.31069	0.35282	0.33695	0.23205	0.25391	0.18685		377.861	0.029437	0.055503	0.030103	0.061651	0.051169	0.095061		398.516	-0.0079949	-0.00067849	-0.017649	0.017752	-0.00076224	0.029552		501.742	-0.039044	-0.048386	-0.061436	-0.012621	-0.043267	-0.019116		377.861	0.026274	0.051937	0.025951	0.058038	0.046982	0.088662
	132.104	0.30967	0.35163	0.3358	0.23117	0.25285	0.1859		378.861	0.02906	0.055057	0.029616	0.061334	0.050795	0.094692		399.516	-0.008305	-0.00099376	-0.018037	0.017525	-0.0010079	0.029219		502.742	-0.03914	-0.048612	-0.061641	-0.012707	-0.043471	-0.019317		378.861	0.025903	0.051483	0.025489	0.057729	0.046588	0.08832
	132.604	0.30862	0.35041	0.33463	0.23028	0.25176	0.18492		379.861	0.028664	0.054586	0.029107	0.061008	0.050406	0.094273		400.516	-0.0086061	-0.0013386	-0.018399	0.01732	-0.0012675	0.028981		503.742	-0.039195	-0.048796	-0.061862	-0.012809	-0.043654	-0.019636		379.861	0.025515	0.051013	0.025004	0.057418	0.046183	0.087944
	133.104	0.30756	0.34918	0.33345	0.22938	0.25066	0.18393		380.861	0.028272	0.054115	0.028602	0.060694	0.050013	0.093801		401.516	-0.0088957	-0.0017075	-0.018758	0.017119	-0.0015566	0.02876		504.742	-0.03927	-0.048991	-0.062094	-0.012935	-0.043829	-0.019861		380.861	0.025131	0.050543	0.024522	0.057112	0.045793	0.087552
	133.604	0.30651	0.34794	0.33228	0.22846	0.24957	0.18294		381.861	0.027881	0.053642	0.028096	0.060385	0.049612	0.0933		402.516	-0.0091717	-0.002091	-0.019125	0.016907	-0.0018716	0.028491		505.742	-0.039386	-0.049239	-0.062327	-0.013098	-0.044019	-0.019893		381.861	0.02475	0.050067	0.02403	0.056814	0.045404	0.087142
	134.104	0.30545	0.3467	0.3311	0.22754	0.24848	0.18192		382.861	0.027486	0.053156	0.027588	0.060073	0.049211	0.092795		403.516	-0.0094216	-0.0024763	-0.019487	0.016684	-0.0021862	0.028187		506.742	-0.03951	-0.049526	-0.062553	-0.013304	-0.044233	-0.020093		382.861	0.024358	0.049576	0.023524	0.056519	0.045011	0.086713
	134.604	0.30438	0.34545	0.32991	0.22663	0.24738	0.18089		383.861	0.027083	0.052658	0.027065	0.059752	0.0488	0.092318		404.516	-0.009661	-0.0028774	-0.019846	0.016453	-0.0024874	0.027872		507.742	-0.039609	-0.049791	-0.062769	-0.01351	-0.044442	-0.020369		383.861	0.023961	0.049065	0.022997	0.056218	0.04461	0.086267
	135.104	0.3033	0.34419	0.32873	0.22571	0.24627	0.17986		384.861	0.026681	0.052164	0.026552	0.059426	0.048396	0.09191		405.516	-0.0098994	-0.0033045	-0.020217	0.016221	-0.0027868	0.027535		508.742	-0.039694	-0.050014	-0.062968	-0.013662	-0.04463	-0.020398		384.861	0.023576	0.048568	0.022479	0.05592	0.044213	0.085841
	135.604	0.30222	0.34294	0.32754	0.22478	0.24516	0.17882		385.861	0.026277	0.051667	0.026045	0.05909	0.047996	0.091556		406.516	-0.010126	-0.0037188	-0.020578	0.016006	-0.0030819	0.027182		509.742	-0.03979	-0.050209	-0.06316	-0.013757	-0.044802	-0.020521		385.861	0.023191	0.048077	0.021957	0.055612	0.043815	0.08542
	136.104	0.30114	0.3417	0.32634	0.22385	0.24406	0.17778		386.861	0.025868	0.051155	0.025532	0.058737	0.047593	0.091223		407.516	-0.010344	-0.0041069	-0.020933	0.015804	-0.0033732	0.026858		510.742	-0.039914	-0.05037	-0.063355	-0.013827	-0.044964	-0.020925		386.861	0.022799	0.047577	0.02142	0.055286	0.043401	0.084991
	136.604	0.30005	0.34044	0.32513	0.22291	0.24293	0.17673		387.861	0.02547	0.050636	0.025013	0.058373	0.047191	0.090888		408.516	-0.010564	-0.0044735	-0.021294	0.015605	-0.0036727	0.026583		511.742	-0.040062	-0.050495	-0.063574	-0.013902	-0.045148	-0.021204		387.861	0.022402	0.047078	0.02089	0.054949	0.042979	0.084555
	137.104	0.29894	0.33917	0.32391	0.22195	0.2418	0.17566		388.861	0.025082	0.05013	0.024489	0.058007	0.046799	0.09054		409.516	-0.010804	-0.0048256	-0.021676	0.015402	-0.003989	0.02632		512.742	-0.040219	-0.050617	-0.063821	-0.013987	-0.045379	-0.021341		388.861	0.022012	0.046591	0.020374	0.054604	0.042556	0.08412
	137.604	0.29782	0.33789	0.32268	0.22099	0.24065	0.17458		389.861	0.024694	0.049619	0.023964	0.057638	0.04641	0.090162		410.516	-0.011056	-0.0051484	-0.022051	0.015202	-0.0043116	0.026057		513.742	-0.040377	-0.050794	-0.064072	-0.014098	-0.04564	-0.021633		389.861	0.021624	0.046113	0.019864	0.054243	0.042131	0.083684
	138.104	0.29671	0.3366	0.32143	0.22001	0.2395	0.1735		390.861	0.024295	0.049091	0.023429	0.057261	0.046006	0.089733		411.516	-0.011325	-0.0054689	-0.022419	0.015003	-0.0046331	0.025737		514.742	-0.040529	-0.051053	-0.064312	-0.01424	-0.045888	-0.02196		390.861	0.021227	0.045619	0.019343	0.053866	0.041685	0.083232
	138.604	0.29557	0.33531	0.32018	0.21904	0.23833	0.17241		391.861	0.023902	0.048575	0.0229	0.056894	0.045601	0.089271		412.516	-0.011608	-0.0058087	-0.02278	0.014792	-0.0049492	0.025311		515.742	-0.040661	-0.051353	-0.064568	-0.014384	-0.046115	-0.022084		391.861	0.02084	0.045134	0.018841	0.053494	0.041249	0.082785
	139.104	0.29443	0.33401	0.31894	0.21806	0.23716	0.17129		392.861	0.023508	0.048068	0.022368	0.05654	0.045195	0.088777		413.516	-0.011886	-0.0061648	-0.023121	0.014569	-0.005252	0.024835		516.742	-0.040767	-0.051621	-0.064863	-0.014517	-0.046337	-0.022192		392.861	0.02046	0.044662	0.018351	0.053122	0.040822	0.082329
	139.604	0.29328	0.33269	0.31769	0.21708	0.23599	0.17016		393.861	0.023102	0.047556	0.021826	0.056192	0.044774	0.088259		414.516	-0.012144	-0.0065202	-0.023428	0.014336	-0.0055296	0.024432		517.742	-0.040862	-0.051805	-0.065155	-0.014638	-0.046552	-0.022364		393.861	0.020075	0.044188	0.017859	0.052744	0.04039	0.081859
	140.104	0.29214	0.33137	0.31644	0.21609	0.23482	0.16903		394.861	0.022679	0.047022	0.021274	0.055839	0.044317	0.087748		415.516	-0.012377	-0.0068705	-0.02372	0.014101	-0.0057911	0.024172		518.742	-0.040975	-0.051938	-0.065402	-0.014732	-0.04674	-0.022612		394.861	0.019681	0.0437	0.017351	0.052367	0.039947	0.081392
	140.604	0.29097	0.33004	0.31518	0.21511	0.23362	0.16789		395.861	0.022258	0.046506	0.020744	0.055497	0.043861	0.087296		416.516	-0.012593	-0.007222	-0.02403	0.013876	-0.0060557	0.024037		519.742	-0.041096	-0.052065	-0.065592	-0.014774	-0.046885	-0.022952		395.861	0.019298	0.043219	0.016847	0.052009	0.039516	0.080954
	141.104	0.28978	0.32869	0.31391	0.21412	0.23242	0.16674		396.861	0.021833	0.046	0.020217	0.055152	0.043408	0.086895		417.516	-0.012795	-0.0075523	-0.024368	0.013681	-0.0063197	0.02394		520.742	-0.041184	-0.052208	-0.065726	-0.014799	-0.047005	-0.023179		396.861	0.018923	0.042746	0.016345	0.051657	0.039085	0.08053
	141.604	0.2886	0.3273	0.31264	0.21312	0.23122	0.16557		397.861	0.021395	0.045476	0.019685	0.054792	0.042936	0.086524		418.516	-0.012996	-0.0078758	-0.024733	0.013508	-0.0065921	0.02375		521.742	-0.041243	-0.052391	-0.065847	-0.014885	-0.047154	-0.023308		397.861	0.018546	0.042264	0.015821	0.051304	0.038647	0.080096
	142.104	0.2874	0.3259	0.31135	0.21211	0.23001	0.1644		398.861	0.020955	0.044942	0.019151	0.054427	0.042449	0.086154		419.516	-0.013207	-0.0082153	-0.025112	0.013332	-0.0068811	0.023391		522.742	-0.04132	-0.052637	-0.066019	-0.015054	-0.047368	-0.02339		398.861	0.018167	0.041773	0.015288	0.050956	0.038206	0.079652
	142.604	0.28621	0.3245	0.31006	0.2111	0.22879	0.16324		399.861	0.020528	0.044429	0.018628	0.054073	0.041968	0.085755		420.516	-0.013443	-0.0085839	-0.025489	0.013139	-0.0071885	0.022913		523.742	-0.041435	-0.052911	-0.066264	-0.015257	-0.04764	-0.023589		399.861	0.0178	0.041293	0.014772	0.050618	0.037771	0.079209
	143.104	0.28501	0.32308	0.30876	0.21009	0.22758	0.16206		400.861	0.020111	0.043922	0.018103	0.053713	0.04149	0.085305		421.516	-0.013687	-0.0089567	-0.025833	0.012943	-0.0074916	0.022481		524.742	-0.041558	-0.053115	-0.066524	-0.015439	-0.047898	-0.024087		400.861	0.017436	0.04081	0.014263	0.05028	0.037335	0.078747
	143.604	0.28381	0.32164	0.30745	0.20907	0.22636	0.16087		401.861	0.019684	0.0434	0.017558	0.053337	0.040997	0.084792		422.516	-0.013936	-0.0093278	-0.026157	0.012747	-0.0077886	0.022178		525.742	-0.041653	-0.053226	-0.066741	-0.0156	-0.04809	-0.024489		401.861	0.017058	0.040309	0.013737	0.049927	0.036875	0.078258
	144.104	0.28263	0.3202	0.30616	0.20805	0.22515	0.15969		402.861	0.019269	0.042875	0.017029	0.052964	0.040505	0.084247		423.516	-0.01419	-0.0097028	-0.026488	0.012548	-0.0080865	0.022002		526.742	-0.04167	-0.053239	-0.066851	-0.015692	-0.048185	-0.024636		402.861	0.016684	0.03981	0.013218	0.049576	0.036421	0.077781
	144.604	0.28144	0.31876	0.30486	0.20702	0.22393	0.1585		403.861	0.018868	0.04235	0.016511	0.052597	0.040027	0.083695		424.516	-0.014436	-0.010063	-0.02683	0.012347	-0.0083806	0.021883		527.742	-0.041569	-0.053163	-0.066823	-0.015628	-0.048166	-0.024438		403.861	0.016319	0.039315	0.01271	0.049229	0.035975	0.077313
	145.104	0.28025	0.31732	0.30355	0.206	0.2227	0.15731		404.861	0.018466	0.041817	0.015997	0.052227	0.03956	0.083153		425.516	-0.014659	-0.010402	-0.027181	0.012142	-0.0086753	0.021689		528.742	-0.041456	-0.053094	-0.066773	-0.015468	-0.048108	-0.023737		404.861	0.015951	0.038818	0.012202	0.048879	0.035526	0.076842
	145.604	0.27906	0.31588	0.30224	0.20496	0.22148	0.15612		405.861	0.018056	0.041267	0.015464	0.051844	0.039085	0.082632		426.516	-0.014863	-0.010731	-0.027536	0.011933	-0.0089797	0.021349		529.742	-0.041515	-0.053182	-0.066867	-0.015389	-0.04815	-0.023547		405.861	0.015566	0.038308	0.011683	0.048516	0.03506	0.076345
	146.104	0.27786	0.31443	0.30091	0.20392	0.22023	0.15491		406.861	0.017661	0.040732	0.014944	0.051475	0.038629	0.082156		427.516	-0.015065	-0.011066	-0.027897	0.011718	-0.0092998	0.020912		530.742	-0.041824	-0.053524	-0.067163	-0.015534	-0.048389	-0.024374		406.861	0.015187	0.037805	0.011179	0.048159	0.034605	0.075868
	146.604	0.27665	0.31297	0.29958	0.20287	0.21898	0.15369		407.861	0.017268	0.040199	0.014429	0.051116	0.03818	0.081721		428.516	-0.01527	-0.01139	-0.028238	0.011514	-0.0096091	0.020525		531.742	-0.042178	-0.053982	-0.067525	-0.01582	-0.048736	-0.024913		407.861	0.014809	0.037301	0.010679	0.047794	0.034154	0.075425
	147.104	0.27544	0.31153	0.29824	0.20183	0.21773	0.15247		408.861	0.016871	0.039654	0.013891	0.050752	0.037724	0.081317		429.516	-0.015488	-0.011707	-0.028564	0.011322	-0.009904	0.020255		532.742	-0.042428	-0.054374	-0.067855	-0.016094	-0.049073	-0.025095		408.861	0.014424	0.036779	0.010163	0.047419	0.033696	0.075014
	147.604	0.27423	0.31008	0.2969	0.20078	0.2165	0.15124		409.861	0.016476	0.039113	0.01334	0.050388	0.03727	0.080936		430.516	-0.01572	-0.012021	-0.028876	0.01114	-0.010182	0.020091		533.742	-0.042606	-0.054652	-0.068158	-0.016315	-0.049388	-0.025468		409.861	0.014036	0.036248	0.0096375	0.047042	0.033235	0.074635
	148.104	0.27303	0.30864	0.29557	0.19973	0.21527	0.15		410.861	0.016093	0.038581	0.012784	0.050037	0.036822	0.080548		431.516	-0.015968	-0.012327	-0.02918	0.010962	-0.010446	0.019926		534.742	-0.042785	-0.054879	-0.068433	-0.01649	-0.049683	-0.025786		410.861	0.013652	0.035725	0.0091135	0.046671	0.032784	0.074258
	148.604	0.27182	0.30717	0.29424	0.19868	0.21404	0.14876		411.861	0.015703	0.038048	0.012224	0.049692	0.036373	0.080117		432.516	-0.016217	-0.012615	-0.029477	0.010787	-0.010695	0.019664		535.742	-0.042964	-0.055122	-0.068658	-0.016622	-0.049927	-0.025916		411.861	0.013275	0.035213	0.0085822	0.046298	0.032337	0.073824
	149.104	0.2706	0.30571	0.29289	0.19762	0.2128	0.1475		412.861	0.015299	0.037504	0.011643	0.049339	0.035912	0.079621		433.516	-0.016466	-0.012892	-0.029787	0.010608	-0.010947	0.019348		536.742	-0.043123	-0.055398	-0.068859	-0.016756	-0.050131	-0.026151		412.861	0.012898	0.03469	0.0080324	0.04592	0.031876	0.073286
	149.604	0.26939	0.30425	0.29156	0.19657	0.21157	0.14626		413.861	0.014902	0.036969	0.011063	0.048998	0.035455	0.079085		434.516	-0.016719	-0.013176	-0.030128	0.010416	-0.011222	0.019064		537.742	-0.043257	-0.055668	-0.069077	-0.016936	-0.050341	-0.026479		413.861	0.012528	0.034181	0.0074885	0.045556	0.031423	0.072669
	150.104	0.26817	0.30278	0.2902	0.1955	0.21034	0.145		414.861	0.014509	0.036433	0.010488	0.048661	0.034998	0.078528		435.516	-0.016964	-0.01346	-0.030489	0.010216	-0.011517	0.018788		538.742	-0.043372	-0.055896	-0.069302	-0.017148	-0.050568	-0.02679		414.861	0.012166	0.033677	0.0069512	0.045206	0.030968	0.07202
	150.604	0.26695	0.30131	0.28884	0.19444	0.20908	0.14372		415.861	0.014109	0.035892	0.0099079	0.048317	0.034536	0.077961		436.516	-0.0172	-0.013749	-0.030848	0.010023	-0.011819	0.018423		539.742	-0.043474	-0.056116	-0.069516	-0.017323	-0.050799	-0.02716		415.861	0.011804	0.033171	0.0064113	0.044871	0.030512	0.071375
	151.104	0.26571	0.29983	0.28747	0.19337	0.20781	0.14245		416.861	0.013701	0.035341	0.0093204	0.047962	0.034063	0.077392		437.516	-0.017429	-0.014052	-0.031198	0.0098469	-0.012122	0.018004		540.742	-0.043551	-0.056352	-0.069706	-0.017412	-0.05102	-0.02734		416.861	0.011435	0.032658	0.0058594	0.044543	0.030056	0.07078
	151.604	0.26448	0.29837	0.28611	0.19231	0.20658	0.14118		417.861	0.013304	0.03481	0.008751	0.04761	0.033601	0.076877		438.516	-0.017655	-0.01438	-0.031536	0.0096835	-0.012425	0.017653		541.742	-0.043609	-0.05656	-0.069864	-0.017433	-0.051218	-0.027386		417.861	0.011078	0.032156	0.0053255	0.044231	0.029606	0.070276
	152.104	0.26326	0.29691	0.28477	0.19126	0.20534	0.1399		418.861	0.012913	0.034292	0.0081883	0.047257	0.033145	0.07641		439.516	-0.017866	-0.014718	-0.031839	0.0095298	-0.01271	0.017436		542.742	-0.043678	-0.056698	-0.069995	-0.017451	-0.051385	-0.027594		418.861	0.010723	0.031656	0.0047983	0.043922	0.029154	0.069827
	152.604	0.26203	0.29543	0.28341	0.1902	0.2041	0.13863		419.861	0.012517	0.033766	0.0076213	0.046887	0.032677	0.075971		440.516	-0.018069	-0.015063	-0.032135	0.0093658	-0.012981	0.017284		543.742	-0.043769	-0.056813	-0.070143	-0.017514	-0.051548	-0.027809		419.861	0.010357	0.031144	0.0042598	0.0436	0.028693	0.069386
	153.104	0.2608	0.29396	0.28206	0.18914	0.20284	0.13736		420.861	0.012128	0.033251	0.0070572	0.046505	0.032204	0.075545		441.516	-0.018269	-0.015411	-0.032455	0.0091748	-0.013248	0.017089		544.742	-0.043875	-0.056962	-0.070343	-0.01765	-0.051729	-0.027893		420.861	0.0099903	0.030628	0.0037286	0.043275	0.028234	0.068933
	153.604	0.25957	0.29251	0.28073	0.1881	0.2016	0.1361		421.861	0.011753	0.03276	0.0065085	0.046121	0.031723	0.075121		442.516	-0.018463	-0.015745	-0.032806	0.0089578	-0.013508	0.016786		545.742	-0.043981	-0.057142	-0.070573	-0.017858	-0.051908	-0.02802		421.861	0.0096322	0.030118	0.0032218	0.042948	0.027785	0.068462
	154.104	0.25835	0.29104	0.27937	0.18705	0.20037	0.13481		422.861	0.011385	0.032279	0.0059724	0.045736	0.031235	0.074673		443.516	-0.018657	-0.016044	-0.033165	0.0087393	-0.013749	0.016397		546.742	-0.044084	-0.057322	-0.070814	-0.018089	-0.052067	-0.02825		422.861	0.0092773	0.02961	0.0027376	0.042615	0.027339	0.067968
	154.604	0.25711	0.28957	0.27799	0.18598	0.19909	0.13352		423.861	0.011001	0.03178	0.0054308	0.045333	0.030736	0.074163		444.516	-0.018862	-0.016317	-0.033532	0.0085308	-0.013986	0.016005		547.742	-0.04417	-0.057497	-0.071075	-0.01827	-0.052212	-0.028564		423.861	0.0089106	0.029084	0.0022562	0.042261	0.026881	0.067453
	155.104	0.25587	0.2881	0.27662	0.18491	0.19778	0.13222		424.861	0.010625	0.031291	0.0049094	0.044943	0.030244	0.073611		445.516	-0.019089	-0.016581	-0.03391	0.008334	-0.014244	0.015695		548.742	-0.044228	-0.05769	-0.071341	-0.018355	-0.052358	-0.028925		424.861	0.0085539	0.028564	0.0017863	0.041913	0.02643	0.06697
	155.604	0.25464	0.28662	0.27527	0.18384	0.1965	0.13091		425.861	0.010254	0.030798	0.00441	0.044574	0.029752	0.073024		446.516	-0.019321	-0.016833	-0.034253	0.0081555	-0.014522	0.015512		549.742	-0.044279	-0.057914	-0.071567	-0.018378	-0.052505	-0.029174		425.861	0.0082034	0.028061	0.0013405	0.041575	0.02599	0.066513
	156.104	0.25342	0.28516	0.27393	0.1828	0.19524	0.12959		426.861	0.0098729	0.030295	0.0039151	0.04421	0.029264	0.072418		447.516	-0.019558	-0.017094	-0.034565	0.007981	-0.014822	0.015331		550.742	-0.044357	-0.058161	-0.071744	-0.018427	-0.052677	-0.029227		426.861	0.0078452	0.027559	0.00090902	0.041239	0.025554	0.066051
	156.604	0.2522	0.28368	0.27259	0.18173	0.19396	0.12828		427.861	0.0094781	0.029785	0.0034101	0.043849	0.028779	0.071823		448.516	-0.019802	-0.017388	-0.034863	0.0077994	-0.015144	0.015035		551.742	-0.044472	-0.058397	-0.07189	-0.018548	-0.05292	-0.029433		427.861	0.0074713	0.02705	0.00048519	0.040908	0.025113	0.06557
	157.104	0.25098	0.2822	0.27126	0.18068	0.19269	0.12697		428.861	0.0090922	0.029279	0.0029179	0.043503	0.028316	0.071279		449.516	-0.020061	-0.017726	-0.03516	0.0076098	-0.015468	0.014688		552.742	-0.044601	-0.058582	-0.072039	-0.018697	-0.053222	-0.029715		428.861	0.0071103	0.02656	7.5576e-05	0.040587	0.024685	0.065086
	157.604	0.24976	0.28074	0.26994	0.17964	0.19146	0.12566		429.861	0.0087098	0.028766	0.002437	0.043166	0.027869	0.070779		450.516	-0.020338	-0.018093	-0.035448	0.0074272	-0.015767	0.014423		553.742	-0.044724	-0.058722	-0.072232	-0.018819	-0.0535	-0.029761		429.861	0.0067589	0.02609	-0.00033087	0.040271	0.024265	0.064589
	158.104	0.24855	0.27925	0.26861	0.1786	0.19023	0.12435		430.861	0.0083199	0.028236	0.001951	0.042825	0.027419	0.070296		451.516	-0.020634	-0.018481	-0.035739	0.0072492	-0.016035	0.014188		554.742	-0.044827	-0.058852	-0.072478	-0.018907	-0.053709	-0.029736		430.861	0.0064022	0.02562	-0.00075319	0.039943	0.023839	0.064078
	158.604	0.24733	0.2778	0.26729	0.17754	0.189	0.12305		431.861	0.0079363	0.027709	0.0014698	0.04249	0.026981	0.069835		452.516	-0.020935	-0.018874	-0.036052	0.0070672	-0.016282	0.013852		555.742	-0.044916	-0.059007	-0.072747	-0.018976	-0.053862	-0.030026		431.861	0.0060527	0.025157	-0.0011752	0.039617	0.023415	0.063585
	159.104	0.24609	0.27633	0.26595	0.17646	0.18776	0.12176		432.861	0.0075666	0.027194	0.00099885	0.042156	0.026554	0.069389		453.516	-0.021197	-0.019234	-0.036371	0.006882	-0.016519	0.013463		556.742	-0.045016	-0.059204	-0.072989	-0.01905	-0.053992	-0.030608		432.861	0.0057172	0.02471	-0.0016026	0.039292	0.022994	0.063115
	159.604	0.24486	0.27485	0.2646	0.17538	0.18651	0.12045		433.861	0.007204	0.026676	0.00053306	0.041824	0.026131	0.068943		454.516	-0.021393	-0.019551	-0.036674	0.0066926	-0.016752	0.013184		557.742	-0.045136	-0.059429	-0.073252	-0.019161	-0.054141	-0.031008		433.861	0.0053843	0.02427	-0.0020419	0.038959	0.022578	0.062669
	160.104	0.24362	0.27338	0.26327	0.17429	0.18525	0.11915		434.861	0.0068371	0.02615	5.7495e-05	0.041478	0.0257	0.068492		455.516	-0.02153	-0.019842	-0.03697	0.0064967	-0.017004	0.013019		558.742	-0.045239	-0.059662	-0.073638	-0.01931	-0.054354	-0.031063		434.861	0.0050519	0.023818	-0.0025108	0.038612	0.022156	0.062232
	160.604	0.24239	0.27192	0.26192	0.17319	0.18399	0.11785		435.861	0.0064882	0.025657	-0.00040543	0.041134	0.025284	0.068071		456.516	-0.021637	-0.020135	-0.037274	0.0062858	-0.017289	0.012816		559.742	-0.045293	-0.059863	-0.074019	-0.019454	-0.054611	-0.031126		435.861	0.0047379	0.023367	-0.002981	0.038273	0.02174	0.061807
	161.104	0.24116	0.27045	0.26057	0.17211	0.18274	0.11653		436.861	0.0061507	0.025179	-0.00086367	0.040786	0.024872	0.067662		457.516	-0.021735	-0.020432	-0.03758	0.0060685	-0.017587	0.012483		560.742	-0.045326	-0.060037	-0.074144	-0.01957	-0.054843	-0.031302		436.861	0.0044286	0.022918	-0.0034545	0.037936	0.02132	0.061365
	161.604	0.23992	0.26898	0.25923	0.17104	0.18148	0.11521		437.861	0.0058039	0.024701	-0.001331	0.040428	0.02445	0.067241		458.516	-0.021846	-0.02075	-0.037907	0.0058422	-0.017886	0.012081		561.742	-0.045376	-0.060227	-0.074042	-0.019669	-0.055019	-0.031458		437.861	0.0041214	0.022465	-0.0039427	0.037593	0.020889	0.060897
	162.104	0.23868	0.26751	0.25785	0.16997	0.18024	0.11388		438.861	0.0054455	0.024227	-0.0018086	0.04006	0.024017	0.066791		459.516	-0.021977	-0.021085	-0.038269	0.0056115	-0.018177	0.011704		562.742	-0.045459	-0.060458	-0.073939	-0.019776	-0.05517	-0.031765		438.861	0.0038251	0.022011	-0.0044451	0.037249	0.020447	0.060423
	162.604	0.23745	0.26606	0.25649	0.16891	0.17901	0.11255		439.861	0.0050997	0.023769	-0.0022784	0.039696	0.023584	0.066315		460.516	-0.022128	-0.021416	-0.038647	0.0053958	-0.018451	0.01141		563.742	-0.045569	-0.060682	-0.074021	-0.019901	-0.055347	-0.032108		439.861	0.0035397	0.021567	-0.0049373	0.036916	0.020004	0.05998
	163.104	0.23621	0.26459	0.25513	0.16784	0.17777	0.11123		440.861	0.0047623	0.02331	-0.0027516	0.039334	0.023146	0.065819		461.516	-0.022298	-0.021722	-0.03901	0.0052183	-0.018706	0.011195		564.742	-0.045702	-0.060848	-0.074252	-0.020053	-0.055571	-0.032295		440.861	0.0032545	0.021123	-0.0054271	0.036583	0.01956	0.059555
	163.604	0.23497	0.26311	0.25376	0.16677	0.17653	0.10988		441.861	0.0044132	0.02283	-0.0032485	0.038968	0.022693	0.065295		462.516	-0.022496	-0.022004	-0.039349	0.0050755	-0.018961	0.010984		565.742	-0.045847	-0.060961	-0.07455	-0.020224	-0.055813	-0.032418		441.861	0.0029587	0.020668	-0.0059352	0.036236	0.019098	0.059124
	164.104	0.23373	0.26162	0.25241	0.1657	0.17529	0.10856		442.861	0.0040767	0.022355	-0.0037484	0.038614	0.022244	0.064782		463.516	-0.022735	-0.022274	-0.039667	0.0049496	-0.019234	0.010728		566.742	-0.045975	-0.061075	-0.074855	-0.020381	-0.056002	-0.032504		442.861	0.0026661	0.020225	-0.0064335	0.035898	0.018646	0.058687
	164.604	0.23251	0.26015	0.25107	0.16463	0.17407	0.10724		443.861	0.0037531	0.021881	-0.0042444	0.038271	0.021803	0.064288		464.516	-0.022991	-0.022532	-0.03996	0.0048204	-0.019513	0.010515		567.742	-0.046084	-0.061238	-0.075136	-0.020515	-0.056138	-0.032688		443.861	0.0023756	0.019793	-0.0069223	0.035571	0.018205	0.058223
	165.104	0.23129	0.2587	0.24974	0.16357	0.17285	0.10594		444.861	0.003429	0.021397	-0.0047455	0.037938	0.021358	0.063827		465.516	-0.023245	-0.022796	-0.04025	0.004664	-0.019792	0.010422		568.742	-0.046179	-0.061448	-0.075387	-0.020633	-0.056259	-0.033087		444.861	0.0020805	0.019364	-0.0074195	0.035249	0.017763	0.057723
	165.604	0.23008	0.25725	0.24842	0.1625	0.17165	0.10465		445.861	0.0031028	0.020905	-0.0052574	0.037604	0.020906	0.063405		466.516	-0.023488	-0.023077	-0.040549	0.0044668	-0.020078	0.010369		569.742	-0.046274	-0.061654	-0.075622	-0.020725	-0.056399	-0.033384		445.861	0.0017805	0.018926	-0.0079295	0.034922	0.017314	0.057205
	166.104	0.22887	0.2558	0.24711	0.16145	0.17045	0.10336		446.861	0.0027876	0.020436	-0.0057522	0.03729	0.020467	0.063035		467.516	-0.023718	-0.023384	-0.040859	0.0042297	-0.020374	0.010145		570.742	-0.046366	-0.061816	-0.075849	-0.020784	-0.056589	-0.033332		446.861	0.0014956	0.018504	-0.0084115	0.034611	0.016879	0.056717
	166.604	0.22768	0.25438	0.2458	0.16041	0.16925	0.10209		447.861	0.0024746	0.019969	-0.0062328	0.03699	0.020028	0.062688		468.516	-0.023932	-0.023707	-0.041165	0.0039849	-0.020674	0.0096772		571.742	-0.04643	-0.06197	-0.076062	-0.020835	-0.056847	-0.033485		447.861	0.0012178	0.018087	-0.0088689	0.034311	0.016455	0.056268
	167.104	0.22649	0.25296	0.24449	0.15935	0.16807	0.10081		448.861	0.0021519	0.019484	-0.0067175	0.036688	0.019568	0.062318		469.516	-0.024138	-0.024035	-0.041464	0.0037551	-0.020978	0.0091301		572.742	-0.046457	-0.062184	-0.076259	-0.020914	-0.057144	-0.033938		448.861	0.00093931	0.017657	-0.0093313	0.034009	0.016021	0.055843
[truncated: 1,479 more rows]

## Sheet: Fig. 4 Viscosity MP
	Micro Penetration viscosity analyses
[truncated: 14 more rows]

[truncated: 2 more sheets: Fig. 4 Visc concentric cylinder, Fig. 4 Viscosity DSC-derived]
